# Supplementary material for: A new insight into role of phosphoketolase pathway in Synechocystis sp. PCC 6803
Source: Sci Rep. 2020 Dec 16;10:22018. doi: 10.1038/s41598-020-78475-z (PMC7744508; doi:10.1038/s41598-020-78475-z)
Supplement: Supplementary file 1 — Supplementary Information 1. [file 41598_2020_78475_MOESM1_ESM.xml]

<?xml version="1.0" encoding="UTF-8"?>
<sbml xmlns="http://www.sbml.org/sbml/level2" xmlns:html="http://www.w3.org/1999/xhtml" level="2" version="1">
  <annotation>
Created by The MathWorks, Inc. SimBiology tool, Version 3.3
</annotation>
  <model id="Model_1" name="initial">
    <notes>
      <body xmlns="http://www.w3.org/1999/xhtml"></body>
    </notes>
    <annotation>
      <COPASI xmlns="http://www.copasi.org/static/sbml">
        <rdf:RDF xmlns:dcterms="http://purl.org/dc/terms/" xmlns:rdf="http://www.w3.org/1999/02/22-rdf-syntax-ns#">
          <rdf:Description rdf:about="#COPASI1">
            <dcterms:created>
              <rdf:Description>
                <dcterms:W3CDTF>2010-04-14T14:47:02Z</dcterms:W3CDTF>
              </rdf:Description>
            </dcterms:created>
          </rdf:Description>
        </rdf:RDF>
      </COPASI>
    </annotation>
    <listOfCompartments>
      <compartment id="mwde85c8d9_14af_4fc2_a3f6_61c67005a226" name="Stroma" size="1">
        <annotation>
          <COPASI xmlns="http://www.copasi.org/static/sbml">
            <rdf:RDF xmlns:dcterms="http://purl.org/dc/terms/" xmlns:rdf="http://www.w3.org/1999/02/22-rdf-syntax-ns#">
              <rdf:Description rdf:about="#COPASI2">
                <dcterms:created>
                  <rdf:Description>
                    <dcterms:W3CDTF>2010-04-14T14:56:43Z</dcterms:W3CDTF>
                  </rdf:Description>
                </dcterms:created>
              </rdf:Description>
            </rdf:RDF>
          </COPASI>
        </annotation>
      </compartment>
      <compartment id="mw6679dd34_ec9b_49c3_b115_59c81ade02be" name="external" size="1"/>
    </listOfCompartments>
    <listOfSpecies>
      <species id="species_1" name="CO2" compartment="mwde85c8d9_14af_4fc2_a3f6_61c67005a226" initialAmount="0.02">
        <annotation>
          <COPASI xmlns="http://www.copasi.org/static/sbml">
            <rdf:RDF xmlns:dcterms="http://purl.org/dc/terms/" xmlns:rdf="http://www.w3.org/1999/02/22-rdf-syntax-ns#">
              <rdf:Description rdf:about="#COPASI3">
                <dcterms:created>
                  <rdf:Description>
                    <dcterms:W3CDTF>2010-04-14T15:46:19Z</dcterms:W3CDTF>
                  </rdf:Description>
                </dcterms:created>
              </rdf:Description>
            </rdf:RDF>
          </COPASI>
        </annotation>
      </species>
      <species id="species_2" name="PGA" compartment="mwde85c8d9_14af_4fc2_a3f6_61c67005a226" initialAmount="4.7">
        <annotation>
          <COPASI xmlns="http://www.copasi.org/static/sbml">
            <rdf:RDF xmlns:dcterms="http://purl.org/dc/terms/" xmlns:rdf="http://www.w3.org/1999/02/22-rdf-syntax-ns#">
              <rdf:Description rdf:about="#COPASI4">
                <dcterms:created>
                  <rdf:Description>
                    <dcterms:W3CDTF>2010-04-14T15:47:21Z</dcterms:W3CDTF>
                  </rdf:Description>
                </dcterms:created>
              </rdf:Description>
            </rdf:RDF>
          </COPASI>
        </annotation>
      </species>
      <species id="species_3" name="RuBP" compartment="mwde85c8d9_14af_4fc2_a3f6_61c67005a226" initialAmount="1">
        <annotation>
          <COPASI xmlns="http://www.copasi.org/static/sbml">
            <rdf:RDF xmlns:dcterms="http://purl.org/dc/terms/" xmlns:rdf="http://www.w3.org/1999/02/22-rdf-syntax-ns#">
              <rdf:Description rdf:about="#COPASI5">
                <dcterms:created>
                  <rdf:Description>
                    <dcterms:W3CDTF>2010-04-14T15:47:38Z</dcterms:W3CDTF>
                  </rdf:Description>
                </dcterms:created>
              </rdf:Description>
            </rdf:RDF>
          </COPASI>
        </annotation>
      </species>
      <species id="species_5" name="NADPH" compartment="mwde85c8d9_14af_4fc2_a3f6_61c67005a226" initialAmount="0.148995513447536">
        <annotation>
          <COPASI xmlns="http://www.copasi.org/static/sbml">
            <rdf:RDF xmlns:dcterms="http://purl.org/dc/terms/" xmlns:rdf="http://www.w3.org/1999/02/22-rdf-syntax-ns#">
              <rdf:Description rdf:about="#COPASI6">
                <dcterms:created>
                  <rdf:Description>
                    <dcterms:W3CDTF>2010-04-14T15:47:02Z</dcterms:W3CDTF>
                  </rdf:Description>
                </dcterms:created>
              </rdf:Description>
            </rdf:RDF>
          </COPASI>
        </annotation>
      </species>
      <species id="species_6" name="O2" compartment="mwde85c8d9_14af_4fc2_a3f6_61c67005a226" initialAmount="0.0259999987479538" boundaryCondition="true" constant="true">
        <annotation>
          <COPASI xmlns="http://www.copasi.org/static/sbml">
            <rdf:RDF xmlns:dcterms="http://purl.org/dc/terms/" xmlns:rdf="http://www.w3.org/1999/02/22-rdf-syntax-ns#">
              <rdf:Description rdf:about="#COPASI7">
                <dcterms:created>
                  <rdf:Description>
                    <dcterms:W3CDTF>2010-04-14T15:47:13Z</dcterms:W3CDTF>
                  </rdf:Description>
                </dcterms:created>
              </rdf:Description>
            </rdf:RDF>
          </COPASI>
        </annotation>
      </species>
      <species id="species_8" name="SBP" compartment="mwde85c8d9_14af_4fc2_a3f6_61c67005a226" initialAmount="1.36261887752912">
        <annotation>
          <COPASI xmlns="http://www.copasi.org/static/sbml">
            <rdf:RDF xmlns:dcterms="http://purl.org/dc/terms/" xmlns:rdf="http://www.w3.org/1999/02/22-rdf-syntax-ns#">
              <rdf:Description rdf:about="#COPASI8">
                <dcterms:created>
                  <rdf:Description>
                    <dcterms:W3CDTF>2010-04-14T15:47:55Z</dcterms:W3CDTF>
                  </rdf:Description>
                </dcterms:created>
              </rdf:Description>
            </rdf:RDF>
          </COPASI>
        </annotation>
      </species>
      <species id="species_4" name="ADP" compartment="mwde85c8d9_14af_4fc2_a3f6_61c67005a226" initialAmount="0.344798607704336">
        <annotation>
          <COPASI xmlns="http://www.copasi.org/static/sbml">
            <rdf:RDF xmlns:dcterms="http://purl.org/dc/terms/" xmlns:rdf="http://www.w3.org/1999/02/22-rdf-syntax-ns#">
              <rdf:Description rdf:about="#COPASI9">
                <dcterms:created>
                  <rdf:Description>
                    <dcterms:W3CDTF>2010-04-14T16:01:25Z</dcterms:W3CDTF>
                  </rdf:Description>
                </dcterms:created>
              </rdf:Description>
            </rdf:RDF>
          </COPASI>
        </annotation>
      </species>
      <species id="species_7" name="ATP" compartment="mwde85c8d9_14af_4fc2_a3f6_61c67005a226" initialAmount="1.15520132006222">
        <annotation>
          <COPASI xmlns="http://www.copasi.org/static/sbml">
            <rdf:RDF xmlns:dcterms="http://purl.org/dc/terms/" xmlns:rdf="http://www.w3.org/1999/02/22-rdf-syntax-ns#">
              <rdf:Description rdf:about="#COPASI10">
                <dcterms:created>
                  <rdf:Description>
                    <dcterms:W3CDTF>2010-04-14T16:01:14Z</dcterms:W3CDTF>
                  </rdf:Description>
                </dcterms:created>
              </rdf:Description>
            </rdf:RDF>
          </COPASI>
        </annotation>
      </species>
      <species id="species_9" name="BPGA" compartment="mwde85c8d9_14af_4fc2_a3f6_61c67005a226" initialAmount="0.00748248557057663">
        <annotation>
          <COPASI xmlns="http://www.copasi.org/static/sbml">
            <rdf:RDF xmlns:dcterms="http://purl.org/dc/terms/" xmlns:rdf="http://www.w3.org/1999/02/22-rdf-syntax-ns#">
              <rdf:Description rdf:about="#COPASI11">
                <dcterms:created>
                  <rdf:Description>
                    <dcterms:W3CDTF>2010-04-14T16:01:08Z</dcterms:W3CDTF>
                  </rdf:Description>
                </dcterms:created>
              </rdf:Description>
            </rdf:RDF>
          </COPASI>
        </annotation>
      </species>
      <species id="species_10" name="GAP" compartment="mwde85c8d9_14af_4fc2_a3f6_61c67005a226" initialAmount="0.368362636458716">
        <annotation>
          <COPASI xmlns="http://www.copasi.org/static/sbml">
            <rdf:RDF xmlns:dcterms="http://purl.org/dc/terms/" xmlns:rdf="http://www.w3.org/1999/02/22-rdf-syntax-ns#">
              <rdf:Description rdf:about="#COPASI12">
                <dcterms:created>
                  <rdf:Description>
                    <dcterms:W3CDTF>2010-06-08T23:46:46Z</dcterms:W3CDTF>
                  </rdf:Description>
                </dcterms:created>
              </rdf:Description>
            </rdf:RDF>
          </COPASI>
        </annotation>
      </species>
      <species id="species_11" name="NADPp" compartment="mwde85c8d9_14af_4fc2_a3f6_61c67005a226" initialAmount="0.271004466327097">
        <annotation>
          <COPASI xmlns="http://www.copasi.org/static/sbml">
            <rdf:RDF xmlns:dcterms="http://purl.org/dc/terms/" xmlns:rdf="http://www.w3.org/1999/02/22-rdf-syntax-ns#">
              <rdf:Description rdf:about="#COPASI13">
                <dcterms:created>
                  <rdf:Description>
                    <dcterms:W3CDTF>2010-06-08T23:43:15Z</dcterms:W3CDTF>
                  </rdf:Description>
                </dcterms:created>
              </rdf:Description>
            </rdf:RDF>
          </COPASI>
        </annotation>
      </species>
      <species id="species_12" name="Pi" compartment="mwde85c8d9_14af_4fc2_a3f6_61c67005a226" initialAmount="4.99999975922188" boundaryCondition="true" constant="true">
        <annotation>
          <COPASI xmlns="http://www.copasi.org/static/sbml">
            <rdf:RDF xmlns:dcterms="http://purl.org/dc/terms/" xmlns:rdf="http://www.w3.org/1999/02/22-rdf-syntax-ns#">
              <rdf:Description rdf:about="#COPASI14">
                <dcterms:created>
                  <rdf:Description>
                    <dcterms:W3CDTF>2010-05-18T18:10:26Z</dcterms:W3CDTF>
                  </rdf:Description>
                </dcterms:created>
              </rdf:Description>
            </rdf:RDF>
          </COPASI>
        </annotation>
      </species>
      <species id="species_13" name="DHAP" compartment="mwde85c8d9_14af_4fc2_a3f6_61c67005a226" initialAmount="0.012">
        <annotation>
          <COPASI xmlns="http://www.copasi.org/static/sbml">
            <rdf:RDF xmlns:dcterms="http://purl.org/dc/terms/" xmlns:rdf="http://www.w3.org/1999/02/22-rdf-syntax-ns#">
              <rdf:Description rdf:about="#COPASI15">
                <dcterms:created>
                  <rdf:Description>
                    <dcterms:W3CDTF>2010-06-08T23:43:34Z</dcterms:W3CDTF>
                  </rdf:Description>
                </dcterms:created>
              </rdf:Description>
            </rdf:RDF>
          </COPASI>
        </annotation>
      </species>
      <species id="species_14" name="FBP" compartment="mwde85c8d9_14af_4fc2_a3f6_61c67005a226" initialAmount="0.02">
        <annotation>
          <COPASI xmlns="http://www.copasi.org/static/sbml">
            <rdf:RDF xmlns:dcterms="http://purl.org/dc/terms/" xmlns:rdf="http://www.w3.org/1999/02/22-rdf-syntax-ns#">
              <rdf:Description rdf:about="#COPASI16">
                <dcterms:created>
                  <rdf:Description>
                    <dcterms:W3CDTF>2010-06-08T23:44:30Z</dcterms:W3CDTF>
                  </rdf:Description>
                </dcterms:created>
              </rdf:Description>
            </rdf:RDF>
          </COPASI>
        </annotation>
      </species>
      <species id="species_15" name="F6P" compartment="mwde85c8d9_14af_4fc2_a3f6_61c67005a226" initialAmount="2">
        <annotation>
          <COPASI xmlns="http://www.copasi.org/static/sbml">
            <rdf:RDF xmlns:dcterms="http://purl.org/dc/terms/" xmlns:rdf="http://www.w3.org/1999/02/22-rdf-syntax-ns#">
              <rdf:Description rdf:about="#COPASI17">
                <dcterms:created>
                  <rdf:Description>
                    <dcterms:W3CDTF>2010-06-08T23:44:21Z</dcterms:W3CDTF>
                  </rdf:Description>
                </dcterms:created>
              </rdf:Description>
            </rdf:RDF>
          </COPASI>
        </annotation>
      </species>
      <species id="species_16" name="E4P" compartment="mwde85c8d9_14af_4fc2_a3f6_61c67005a226" initialAmount="0.228820226685508">
        <annotation>
          <COPASI xmlns="http://www.copasi.org/static/sbml">
            <rdf:RDF xmlns:dcterms="http://purl.org/dc/terms/" xmlns:rdf="http://www.w3.org/1999/02/22-rdf-syntax-ns#">
              <rdf:Description rdf:about="#COPASI18">
                <dcterms:created>
                  <rdf:Description>
                    <dcterms:W3CDTF>2010-06-08T23:43:55Z</dcterms:W3CDTF>
                  </rdf:Description>
                </dcterms:created>
              </rdf:Description>
            </rdf:RDF>
          </COPASI>
        </annotation>
      </species>
      <species id="species_17" name="Xu5P" compartment="mwde85c8d9_14af_4fc2_a3f6_61c67005a226" initialAmount="0.0558077870361159">
        <annotation>
          <COPASI xmlns="http://www.copasi.org/static/sbml">
            <rdf:RDF xmlns:dcterms="http://purl.org/dc/terms/" xmlns:rdf="http://www.w3.org/1999/02/22-rdf-syntax-ns#">
              <rdf:Description rdf:about="#COPASI19">
                <dcterms:created>
                  <rdf:Description>
                    <dcterms:W3CDTF>2010-06-08T23:41:49Z</dcterms:W3CDTF>
                  </rdf:Description>
                </dcterms:created>
              </rdf:Description>
            </rdf:RDF>
          </COPASI>
        </annotation>
      </species>
      <species id="species_18" name="Ri5P" compartment="mwde85c8d9_14af_4fc2_a3f6_61c67005a226" initialAmount="0.0744045363011372">
        <annotation>
          <COPASI xmlns="http://www.copasi.org/static/sbml">
            <rdf:RDF xmlns:dcterms="http://purl.org/dc/terms/" xmlns:rdf="http://www.w3.org/1999/02/22-rdf-syntax-ns#">
              <rdf:Description rdf:about="#COPASI20">
                <dcterms:created>
                  <rdf:Description>
                    <dcterms:W3CDTF>2010-06-08T23:41:08Z</dcterms:W3CDTF>
                  </rdf:Description>
                </dcterms:created>
              </rdf:Description>
            </rdf:RDF>
          </COPASI>
        </annotation>
      </species>
      <species id="species_19" name="S7P" compartment="mwde85c8d9_14af_4fc2_a3f6_61c67005a226" initialAmount="0.511319423085088">
        <annotation>
          <COPASI xmlns="http://www.copasi.org/static/sbml">
            <rdf:RDF xmlns:dcterms="http://purl.org/dc/terms/" xmlns:rdf="http://www.w3.org/1999/02/22-rdf-syntax-ns#">
              <rdf:Description rdf:about="#COPASI21">
                <dcterms:created>
                  <rdf:Description>
                    <dcterms:W3CDTF>2010-06-08T23:47:56Z</dcterms:W3CDTF>
                  </rdf:Description>
                </dcterms:created>
              </rdf:Description>
            </rdf:RDF>
          </COPASI>
        </annotation>
      </species>
      <species id="species_20" name="Ru5P" compartment="mwde85c8d9_14af_4fc2_a3f6_61c67005a226" initialAmount="0.026898222838205">
        <annotation>
          <COPASI xmlns="http://www.copasi.org/static/sbml">
            <rdf:RDF xmlns:dcterms="http://purl.org/dc/terms/" xmlns:rdf="http://www.w3.org/1999/02/22-rdf-syntax-ns#">
              <rdf:Description rdf:about="#COPASI22">
                <dcterms:created>
                  <rdf:Description>
                    <dcterms:W3CDTF>2010-06-08T23:41:17Z</dcterms:W3CDTF>
                  </rdf:Description>
                </dcterms:created>
              </rdf:Description>
            </rdf:RDF>
          </COPASI>
        </annotation>
      </species>
      <species id="species_21" name="G6P" compartment="mwde85c8d9_14af_4fc2_a3f6_61c67005a226" initialAmount="1.94057630985951">
        <annotation>
          <COPASI xmlns="http://www.copasi.org/static/sbml">
            <rdf:RDF xmlns:dcterms="http://purl.org/dc/terms/" xmlns:rdf="http://www.w3.org/1999/02/22-rdf-syntax-ns#">
              <rdf:Description rdf:about="#COPASI23">
                <dcterms:created>
                  <rdf:Description>
                    <dcterms:W3CDTF>2010-06-08T23:46:39Z</dcterms:W3CDTF>
                  </rdf:Description>
                </dcterms:created>
              </rdf:Description>
            </rdf:RDF>
          </COPASI>
        </annotation>
      </species>
      <species id="species_23" name="Sink1" compartment="mwde85c8d9_14af_4fc2_a3f6_61c67005a226" initialAmount="0">
        <annotation>
          <COPASI xmlns="http://www.copasi.org/static/sbml">
            <rdf:RDF xmlns:dcterms="http://purl.org/dc/terms/" xmlns:rdf="http://www.w3.org/1999/02/22-rdf-syntax-ns#">
              <rdf:Description rdf:about="#COPASI25">
                <dcterms:created>
                  <rdf:Description>
                    <dcterms:W3CDTF>2011-05-10T00:14:21Z</dcterms:W3CDTF>
                  </rdf:Description>
                </dcterms:created>
              </rdf:Description>
            </rdf:RDF>
          </COPASI>
        </annotation>
      </species>
      <species id="species_24" name="Sink2" compartment="mwde85c8d9_14af_4fc2_a3f6_61c67005a226" initialAmount="0">
        <annotation>
          <COPASI xmlns="http://www.copasi.org/static/sbml">
            <rdf:RDF xmlns:dcterms="http://purl.org/dc/terms/" xmlns:rdf="http://www.w3.org/1999/02/22-rdf-syntax-ns#">
              <rdf:Description rdf:about="#COPASI26">
                <dcterms:created>
                  <rdf:Description>
                    <dcterms:W3CDTF>2011-04-26T00:48:45Z</dcterms:W3CDTF>
                  </rdf:Description>
                </dcterms:created>
              </rdf:Description>
            </rdf:RDF>
          </COPASI>
        </annotation>
      </species>
      <species id="species_25" name="PGCA" compartment="mwde85c8d9_14af_4fc2_a3f6_61c67005a226" initialAmount="0.01">
        <annotation>
          <COPASI xmlns="http://www.copasi.org/static/sbml">
            <rdf:RDF xmlns:dcterms="http://purl.org/dc/terms/" xmlns:rdf="http://www.w3.org/1999/02/22-rdf-syntax-ns#">
              <rdf:Description rdf:about="#COPASI27">
                <dcterms:created>
                  <rdf:Description>
                    <dcterms:W3CDTF>2011-06-15T16:28:14Z</dcterms:W3CDTF>
                  </rdf:Description>
                </dcterms:created>
              </rdf:Description>
            </rdf:RDF>
          </COPASI>
        </annotation>
      </species>
      <species id="species_26" name="GCA" compartment="mwde85c8d9_14af_4fc2_a3f6_61c67005a226" initialAmount="0.0123593835433703">
        <annotation>
          <COPASI xmlns="http://www.copasi.org/static/sbml">
            <rdf:RDF xmlns:dcterms="http://purl.org/dc/terms/" xmlns:rdf="http://www.w3.org/1999/02/22-rdf-syntax-ns#">
              <rdf:Description rdf:about="#COPASI28">
                <dcterms:created>
                  <rdf:Description>
                    <dcterms:W3CDTF>2011-06-15T16:28:15Z</dcterms:W3CDTF>
                  </rdf:Description>
                </dcterms:created>
              </rdf:Description>
            </rdf:RDF>
          </COPASI>
        </annotation>
      </species>
      <species id="species_27" name="GOA" compartment="mwde85c8d9_14af_4fc2_a3f6_61c67005a226" initialAmount="0.0327363830028097">
        <annotation>
          <COPASI xmlns="http://www.copasi.org/static/sbml">
            <rdf:RDF xmlns:dcterms="http://purl.org/dc/terms/" xmlns:rdf="http://www.w3.org/1999/02/22-rdf-syntax-ns#">
              <rdf:Description rdf:about="#COPASI29">
                <dcterms:created>
                  <rdf:Description>
                    <dcterms:W3CDTF>2011-06-15T16:28:23Z</dcterms:W3CDTF>
                  </rdf:Description>
                </dcterms:created>
              </rdf:Description>
            </rdf:RDF>
          </COPASI>
        </annotation>
      </species>
      <species id="species_28" name="GLY" compartment="mwde85c8d9_14af_4fc2_a3f6_61c67005a226" initialAmount="0.8">
        <annotation>
          <COPASI xmlns="http://www.copasi.org/static/sbml">
            <rdf:RDF xmlns:dcterms="http://purl.org/dc/terms/" xmlns:rdf="http://www.w3.org/1999/02/22-rdf-syntax-ns#">
              <rdf:Description rdf:about="#COPASI30">
                <dcterms:created>
                  <rdf:Description>
                    <dcterms:W3CDTF>2011-06-15T16:27:59Z</dcterms:W3CDTF>
                  </rdf:Description>
                </dcterms:created>
              </rdf:Description>
            </rdf:RDF>
          </COPASI>
        </annotation>
      </species>
      <species id="species_29" name="SER" compartment="mwde85c8d9_14af_4fc2_a3f6_61c67005a226" initialAmount="0.5">
        <annotation>
          <COPASI xmlns="http://www.copasi.org/static/sbml">
            <rdf:RDF xmlns:dcterms="http://purl.org/dc/terms/" xmlns:rdf="http://www.w3.org/1999/02/22-rdf-syntax-ns#">
              <rdf:Description rdf:about="#COPASI31">
                <dcterms:created>
                  <rdf:Description>
                    <dcterms:W3CDTF>2011-06-15T16:28:35Z</dcterms:W3CDTF>
                  </rdf:Description>
                </dcterms:created>
              </rdf:Description>
            </rdf:RDF>
          </COPASI>
        </annotation>
      </species>
      <species id="species_30" name="HPR" compartment="mwde85c8d9_14af_4fc2_a3f6_61c67005a226" initialAmount="0.1">
        <annotation>
          <COPASI xmlns="http://www.copasi.org/static/sbml">
            <rdf:RDF xmlns:dcterms="http://purl.org/dc/terms/" xmlns:rdf="http://www.w3.org/1999/02/22-rdf-syntax-ns#">
              <rdf:Description rdf:about="#COPASI32">
                <dcterms:created>
                  <rdf:Description>
                    <dcterms:W3CDTF>2011-06-15T16:38:48Z</dcterms:W3CDTF>
                  </rdf:Description>
                </dcterms:created>
              </rdf:Description>
            </rdf:RDF>
          </COPASI>
        </annotation>
      </species>
      <species id="species_31" name="GCEA" compartment="mwde85c8d9_14af_4fc2_a3f6_61c67005a226" initialAmount="0.00400097153227282">
        <annotation>
          <COPASI xmlns="http://www.copasi.org/static/sbml">
            <rdf:RDF xmlns:dcterms="http://purl.org/dc/terms/" xmlns:rdf="http://www.w3.org/1999/02/22-rdf-syntax-ns#">
              <rdf:Description rdf:about="#COPASI33">
                <dcterms:created>
                  <rdf:Description>
                    <dcterms:W3CDTF>2011-06-15T16:30:28Z</dcterms:W3CDTF>
                  </rdf:Description>
                </dcterms:created>
              </rdf:Description>
            </rdf:RDF>
          </COPASI>
        </annotation>
      </species>
      <species id="species_32" name="PEP" compartment="mwde85c8d9_14af_4fc2_a3f6_61c67005a226" initialAmount="4.19091918967107">
        <annotation>
          <COPASI xmlns="http://www.copasi.org/static/sbml">
            <rdf:RDF xmlns:dcterms="http://purl.org/dc/terms/" xmlns:rdf="http://www.w3.org/1999/02/22-rdf-syntax-ns#">
              <rdf:Description rdf:about="#COPASI34">
                <dcterms:created>
                  <rdf:Description>
                    <dcterms:W3CDTF>2011-05-10T16:27:35Z</dcterms:W3CDTF>
                  </rdf:Description>
                </dcterms:created>
              </rdf:Description>
            </rdf:RDF>
          </COPASI>
        </annotation>
      </species>
      <species id="species_33" name="Sink3" compartment="mwde85c8d9_14af_4fc2_a3f6_61c67005a226" initialAmount="0">
        <annotation>
          <COPASI xmlns="http://www.copasi.org/static/sbml">
            <rdf:RDF xmlns:dcterms="http://purl.org/dc/terms/" xmlns:rdf="http://www.w3.org/1999/02/22-rdf-syntax-ns#">
              <rdf:Description rdf:about="#COPASI35">
                <dcterms:created>
                  <rdf:Description>
                    <dcterms:W3CDTF>2011-05-10T16:30:50Z</dcterms:W3CDTF>
                  </rdf:Description>
                </dcterms:created>
              </rdf:Description>
            </rdf:RDF>
          </COPASI>
        </annotation>
      </species>
      <species id="species_34" name="Sink4" compartment="mwde85c8d9_14af_4fc2_a3f6_61c67005a226" initialAmount="0">
        <annotation>
          <COPASI xmlns="http://www.copasi.org/static/sbml">
            <rdf:RDF xmlns:dcterms="http://purl.org/dc/terms/" xmlns:rdf="http://www.w3.org/1999/02/22-rdf-syntax-ns#">
              <rdf:Description rdf:about="#COPASI36">
                <dcterms:created>
                  <rdf:Description>
                    <dcterms:W3CDTF>2011-06-15T16:28:43Z</dcterms:W3CDTF>
                  </rdf:Description>
                </dcterms:created>
              </rdf:Description>
            </rdf:RDF>
          </COPASI>
        </annotation>
      </species>
      <species id="species_35" name="ppGA" compartment="mwde85c8d9_14af_4fc2_a3f6_61c67005a226" initialAmount="4.19091917967427">
        <annotation>
          <COPASI xmlns="http://www.copasi.org/static/sbml">
            <rdf:RDF xmlns:dcterms="http://purl.org/dc/terms/" xmlns:rdf="http://www.w3.org/1999/02/22-rdf-syntax-ns#">
              <rdf:Description rdf:about="#COPASI37">
                <dcterms:created>
                  <rdf:Description>
                    <dcterms:W3CDTF>2011-06-15T16:30:09Z</dcterms:W3CDTF>
                  </rdf:Description>
                </dcterms:created>
              </rdf:Description>
            </rdf:RDF>
          </COPASI>
        </annotation>
      </species>
      <species id="species_36" name="TSA" compartment="mwde85c8d9_14af_4fc2_a3f6_61c67005a226" initialAmount="0.0324331443243821">
        <annotation>
          <COPASI xmlns="http://www.copasi.org/static/sbml">
            <rdf:RDF xmlns:dcterms="http://purl.org/dc/terms/" xmlns:rdf="http://www.w3.org/1999/02/22-rdf-syntax-ns#">
              <rdf:Description rdf:about="#COPASI38">
                <dcterms:created>
                  <rdf:Description>
                    <dcterms:W3CDTF>2011-06-15T16:42:10Z</dcterms:W3CDTF>
                  </rdf:Description>
                </dcterms:created>
              </rdf:Description>
            </rdf:RDF>
          </COPASI>
        </annotation>
      </species>
      <species id="species_37" name="OXA" compartment="mwde85c8d9_14af_4fc2_a3f6_61c67005a226" initialAmount="0.1">
        <annotation>
          <COPASI xmlns="http://www.copasi.org/static/sbml">
            <rdf:RDF xmlns:dcterms="http://purl.org/dc/terms/" xmlns:rdf="http://www.w3.org/1999/02/22-rdf-syntax-ns#">
              <rdf:Description rdf:about="#COPASI39">
                <dcterms:created>
                  <rdf:Description>
                    <dcterms:W3CDTF>2011-06-28T01:15:08Z</dcterms:W3CDTF>
                  </rdf:Description>
                </dcterms:created>
              </rdf:Description>
            </rdf:RDF>
          </COPASI>
        </annotation>
      </species>
      <species id="mw110e8daa_fa0e_409b_af62_9f01d755a8e3" name="ATPr" compartment="mwde85c8d9_14af_4fc2_a3f6_61c67005a226" initialAmount="0"/>
      <species id="mwda7da32a_797a_4dbc_9e6a_c9317b3838b5" name="Mass" compartment="mwde85c8d9_14af_4fc2_a3f6_61c67005a226" initialAmount="0"/>
      <species id="mw8369442e_7e34_45ca_89a9_7f0ab2ab70ee" name="Sink_DHAP" compartment="mwde85c8d9_14af_4fc2_a3f6_61c67005a226" initialAmount="0"/>
      <species id="mw09d7964e_16d4_4c3d_a1f5_d98a7ab66891" name="Sink_E4P" compartment="mwde85c8d9_14af_4fc2_a3f6_61c67005a226" initialAmount="0"/>
      <species id="mw70a9d4b8_2ca3_4692_a159_702d8464b7e7" name="Sink_Ri5P" compartment="mwde85c8d9_14af_4fc2_a3f6_61c67005a226" initialAmount="0"/>
      <species id="mwa8568197_97f2_4c67_8727_f8d9ed6895e3" name="Sink_PEP" compartment="mwde85c8d9_14af_4fc2_a3f6_61c67005a226" initialAmount="0"/>
      <species id="mwaf22c073_9b9c_42b1_bd8e_6e65777ddddc" name="Sink_GAP" compartment="mwde85c8d9_14af_4fc2_a3f6_61c67005a226" initialAmount="0"/>
      <species id="mw7f9b1aa3_a2ab_4207_b81f_4ad133f8ccf8" name="NADPHr" compartment="mwde85c8d9_14af_4fc2_a3f6_61c67005a226" initialAmount="0"/>
      <species id="mw4412eef8_75f9_408b_8ca1_0cd634ded124" name="rate_CC_1" compartment="mwde85c8d9_14af_4fc2_a3f6_61c67005a226" initialAmount="0"/>
      <species id="mw5bf04cb0_8acb_4c37_a547_e939d6416759" name="rate_CC_2" compartment="mwde85c8d9_14af_4fc2_a3f6_61c67005a226" initialAmount="0"/>
      <species id="mwe2947217_6be6_428f_ac4e_28ae24c11d45" name="rate_CC_3" compartment="mwde85c8d9_14af_4fc2_a3f6_61c67005a226" initialAmount="0"/>
      <species id="mwac50212d_9880_4c18_b404_443dcf85e43a" name="rate_CC_4" compartment="mwde85c8d9_14af_4fc2_a3f6_61c67005a226" initialAmount="0"/>
      <species id="mwdad3e574_e8ae_4a2a_bc5b_5d2a8592dffc" name="rate_CC_5" compartment="mwde85c8d9_14af_4fc2_a3f6_61c67005a226" initialAmount="0"/>
      <species id="mwc04a96b8_d70f_4bdc_854b_7367baf678c4" name="rate_CC_6" compartment="mwde85c8d9_14af_4fc2_a3f6_61c67005a226" initialAmount="0"/>
      <species id="mw0ec64103_a8ce_438d_97b6_aecac492a2fb" name="rate_CC_7" compartment="mwde85c8d9_14af_4fc2_a3f6_61c67005a226" initialAmount="0"/>
      <species id="mwc594876f_c9b0_4f4b_a245_d024b6f1931a" name="rate_CC_8" compartment="mwde85c8d9_14af_4fc2_a3f6_61c67005a226" initialAmount="0"/>
      <species id="mwb8fa5238_b6ab_43ba_914d_8d9609a94211" name="rate_CC_9" compartment="mwde85c8d9_14af_4fc2_a3f6_61c67005a226" initialAmount="0"/>
      <species id="mwd13e1918_33bb_4d69_9527_a7db921570eb" name="rate_CC_10" compartment="mwde85c8d9_14af_4fc2_a3f6_61c67005a226" initialAmount="0"/>
      <species id="mwbe2ee4f3_36d2_4a42_8390_f8082ac79296" name="rate_CC_11" compartment="mwde85c8d9_14af_4fc2_a3f6_61c67005a226" initialAmount="0"/>
      <species id="mw60c6f424_4d57_49bf_b130_811bec897e0a" name="rate_CC_12" compartment="mwde85c8d9_14af_4fc2_a3f6_61c67005a226" initialAmount="0"/>
      <species id="mw96deb747_ef33_4a50_b36e_145767b53cf7" name="rate_CC_13" compartment="mwde85c8d9_14af_4fc2_a3f6_61c67005a226" initialAmount="0"/>
      <species id="mw42c5ea06_edf8_46bd_b262_f9db84921975" name="rate_PFK" compartment="mwde85c8d9_14af_4fc2_a3f6_61c67005a226" initialAmount="0"/>
      <species id="mw10231dd9_d13a_4822_a477_0b190284526c" name="rate_PGM" compartment="mwde85c8d9_14af_4fc2_a3f6_61c67005a226" initialAmount="0"/>
      <species id="mw0e384600_a904_40dc_b3a6_de20a7ae04b8" name="rate_ENO" compartment="mwde85c8d9_14af_4fc2_a3f6_61c67005a226" initialAmount="0"/>
      <species id="mwaecebc73_e8e8_4aa8_a5c9_9d2295bf77d4" name="rate_glyc_GAP" compartment="mwde85c8d9_14af_4fc2_a3f6_61c67005a226" initialAmount="0"/>
      <species id="mwd008246b_4ac0_4550_9588_64a1e8664cd1" name="rate_PEPsink" compartment="mwde85c8d9_14af_4fc2_a3f6_61c67005a226" initialAmount="0"/>
      <species id="mw8dc354b7_d1b2_4cc9_bbf9_5d423d6013fb" name="Sink_G6P" compartment="mwde85c8d9_14af_4fc2_a3f6_61c67005a226" initialAmount="0"/>
      <species id="mwf7b66b1f_77b0_4024_99e5_fb37fb0ab929" name="rate_G6Psink" compartment="mwde85c8d9_14af_4fc2_a3f6_61c67005a226" initialAmount="0"/>
      <species id="mw6eb33847_58dd_4306_8ae9_7d68bb2a5612" name="rate_GAPsink" compartment="mwde85c8d9_14af_4fc2_a3f6_61c67005a226" initialAmount="0"/>
      <species id="mw4a42b5e7_485f_4d6b_a4ed_e490759e5f26" name="rate_E4Psink" compartment="mwde85c8d9_14af_4fc2_a3f6_61c67005a226" initialAmount="0"/>
      <species id="mw3128a56f_9005_484d_92b7_1b5e45b577c6" name="rate_Ri5Psink" compartment="mwde85c8d9_14af_4fc2_a3f6_61c67005a226" initialAmount="0"/>
      <species id="mwfe019cb4_4031_44c9_83f8_9ba5e8de4ed4" name="AceP" compartment="mwde85c8d9_14af_4fc2_a3f6_61c67005a226" initialAmount="0"/>
      <species id="mwe556cd16_34e2_417a_b945_37061560bfe5" name="Sink_AceP" compartment="mwde85c8d9_14af_4fc2_a3f6_61c67005a226" initialAmount="0"/>
      <species id="mw3447e887_c5e2_4271_9e5f_50c309bc8dc3" name="P6G" compartment="mwde85c8d9_14af_4fc2_a3f6_61c67005a226" initialAmount="0"/>
      <species id="mwf41678a2_15b0_484e_b056_0c8a195fed4d" name="OPP_rate" compartment="mwde85c8d9_14af_4fc2_a3f6_61c67005a226" initialAmount="0"/>
      <species id="mwf74a33b9_a113_4952_a76a_5cfd46a44bef" name="rate_GSM1" compartment="mwde85c8d9_14af_4fc2_a3f6_61c67005a226" initialAmount="0"/>
      <species id="mw71d4d077_1632_4775_b544_ae3455587ca0" name="netC6_PFK" compartment="mwde85c8d9_14af_4fc2_a3f6_61c67005a226" initialAmount="0"/>
      <species id="mw07fa2b29_3f3f_48bd_86df_ddecb82b74e8" name="rate_PKET1" compartment="mwde85c8d9_14af_4fc2_a3f6_61c67005a226" initialAmount="0"/>
      <species id="mwd619ed54_5a41_4d52_a77a_c5739c1cce08" name="rate_PKET2" compartment="mwde85c8d9_14af_4fc2_a3f6_61c67005a226" initialAmount="0"/>
      <species id="mw7c75a037_017e_43a3_a7ee_4a7fa628bb91" name="Pyr" compartment="mwde85c8d9_14af_4fc2_a3f6_61c67005a226" initialAmount="0"/>
      <species id="mwc78f69c2_679b_4711_be82_a687fa6eaa10" name="rate_EDglyc" compartment="mwde85c8d9_14af_4fc2_a3f6_61c67005a226" initialAmount="0"/>
      <species id="mw1521aee9_8253_4ed8_a84f_96feeb1c1da5" name="rate_GPI" compartment="mwde85c8d9_14af_4fc2_a3f6_61c67005a226" initialAmount="0"/>
      <species id="mw7f7fb6de_b921_4370_b35d_de9d98b9a7f1" name="rate_glucose" compartment="mwde85c8d9_14af_4fc2_a3f6_61c67005a226" initialAmount="0"/>
      <species id="mw66b5b289_f73b_4794_8078_907394e0a3d7" name="rate_PFK1" compartment="mwde85c8d9_14af_4fc2_a3f6_61c67005a226" initialAmount="0"/>
      <species id="mw3537f524_bd16_4fbe_b587_8b56cf3329f8" name="rate_PFK2" compartment="mwde85c8d9_14af_4fc2_a3f6_61c67005a226" initialAmount="0"/>
      <species id="mwa993fd8c_74dc_4ef5_968e_0395dcd4c402" name="rate_ALDO1_CC_5" compartment="mwde85c8d9_14af_4fc2_a3f6_61c67005a226" initialAmount="0"/>
      <species id="mw496c4065_fb8a_4dce_b9ed_6ad149bb86ba" name="rate_ALDO2_CC_5" compartment="mwde85c8d9_14af_4fc2_a3f6_61c67005a226" initialAmount="0"/>
      <species id="mw11477762_bede_4a6c_862f_5d08079f9881" name="rate_PGM1" compartment="mwde85c8d9_14af_4fc2_a3f6_61c67005a226" initialAmount="0"/>
      <species id="mw1598a28e_d246_43c5_90b8_00b39f2ee30c" name="rate_PGM2" compartment="mwde85c8d9_14af_4fc2_a3f6_61c67005a226" initialAmount="0"/>
      <species id="mwd4bbdaa3_d017_4ad6_a473_20b9c3b523e5" name="rate_PGM3" compartment="mwde85c8d9_14af_4fc2_a3f6_61c67005a226" initialAmount="0"/>
      <species id="mw8682c075_fe74_4ade_9cc1_03b544a61647" name="PhotoRes" compartment="mwde85c8d9_14af_4fc2_a3f6_61c67005a226" initialAmount="0"/>
      <species id="mw857e947f_695f_456c_ad8f_875a54ff3cb0" name="net_CC_3" compartment="mwde85c8d9_14af_4fc2_a3f6_61c67005a226" initialAmount="0"/>
      <species id="mwb2e92a18_c9ff_426b_bd5a_0eb672024f2a" name="OPP2_rate" compartment="mwde85c8d9_14af_4fc2_a3f6_61c67005a226" initialAmount="0"/>
      <species id="mwdd15c114_2e08_4496_9261_334dfd1d891c" name="rate_PKET1a" compartment="mwde85c8d9_14af_4fc2_a3f6_61c67005a226" initialAmount="0"/>
      <species id="mw731426b7_de7e_4beb_a1e7_2bd5b89c22e4" name="rate_PKET1b" compartment="mwde85c8d9_14af_4fc2_a3f6_61c67005a226" initialAmount="0"/>
      <species id="mwa40618a0_0c1a_408e_96d4_4dc2a348cd5b" name="rate_PKET2a" compartment="mwde85c8d9_14af_4fc2_a3f6_61c67005a226" initialAmount="0"/>
      <species id="mwd964f435_4ce8_42b5_8cd3_6ef2f3c928b3" name="rate_PKET2b" compartment="mwde85c8d9_14af_4fc2_a3f6_61c67005a226" initialAmount="0"/>
      <species id="mw733b668e_1dba_46ef_9777_e9331b0b590d" name="CO2" compartment="mw6679dd34_ec9b_49c3_b115_59c81ade02be" initialAmount="0.1" boundaryCondition="true" constant="true"/>
      <species id="mw2f214a1b_5cba_4d65_ba98_32663a58d35b" name="G6P" compartment="mw6679dd34_ec9b_49c3_b115_59c81ade02be" initialAmount="1" boundaryCondition="true" constant="true"/>
    </listOfSpecies>
    <listOfParameters>
      <parameter id="parameter_1" name="kf_ATP" value="0.16">
        <annotation>
          <COPASI xmlns="http://www.copasi.org/static/sbml">
            <rdf:RDF xmlns:dcterms="http://purl.org/dc/terms/" xmlns:rdf="http://www.w3.org/1999/02/22-rdf-syntax-ns#">
              <rdf:Description rdf:about="#COPASI47">
                <dcterms:created>
                  <rdf:Description>
                    <dcterms:W3CDTF>2010-04-14T15:40:36Z</dcterms:W3CDTF>
                  </rdf:Description>
                </dcterms:created>
              </rdf:Description>
            </rdf:RDF>
          </COPASI>
        </annotation>
      </parameter>
      <parameter id="parameter_2" name="kf_NADPH" value="0.58">
        <annotation>
          <COPASI xmlns="http://www.copasi.org/static/sbml">
            <rdf:RDF xmlns:dcterms="http://purl.org/dc/terms/" xmlns:rdf="http://www.w3.org/1999/02/22-rdf-syntax-ns#">
              <rdf:Description rdf:about="#COPASI48">
                <dcterms:created>
                  <rdf:Description>
                    <dcterms:W3CDTF>2010-07-25T02:11:54Z</dcterms:W3CDTF>
                  </rdf:Description>
                </dcterms:created>
              </rdf:Description>
            </rdf:RDF>
          </COPASI>
        </annotation>
      </parameter>
      <parameter id="mw9f919ddc_7006_491f_b827_5b5094d66dd0" name="V_PP1" value="0.009"/>
      <parameter id="mwf008a49f_a4ec_49ec_8cdc_30906d544233" name="V1" value="0.991"/>
      <parameter id="mwdbdd129f_0428_4a42_8427_cf18a0b5568c" name="V5" value="1.98"/>
      <parameter id="mwfe139de1_b141_420e_a4e5_f59c639c6cf0" name="V2" value="2.005"/>
      <parameter id="mwc727e6a6_e76e_44d0_89f4_bede015cb04c" name="V3" value="0.536"/>
      <parameter id="mw8c8ad41e_6d63_473b_960b_322d5feb6f84" name="V4" value="0.1052"/>
      <parameter id="mw9dda631f_8096_4e56_a670_fdb559f36d12" name="V6" value="1.45"/>
      <parameter id="mwea0f726e_b6ff_4cf0_8dba_9db4cc0827be" name="V7" value="1.888"/>
      <parameter id="mw33ab4422_ba35_4d2b_9620_d274168c7e1d" name="V8" value="1.74"/>
      <parameter id="mw5c6f658c_7714_4fbb_be83_5ef825b3e08b" name="V9" value="2.0785"/>
      <parameter id="mw6e8005dd_31e8_483e_902a_8870307bf558" name="V10" value="0.463"/>
      <parameter id="mw4fbb318e_c400_4af5_8e3f_e80aec639ee3" name="V11" value="1"/>
      <parameter id="mw702a7f39_5675_48ad_953a_4bcbbdc8e1a2" name="V12" value="0.533"/>
      <parameter id="mwd486ae05_3de1_42aa_9584_2edc458d0c59" name="V13" value="0.43"/>
      <parameter id="mw243dc3c0_44b5_4ef5_b8ba_92846b4fee4c" name="V_SS1" value="0.99"/>
      <parameter id="mwaeeded85_9203_48b6_89a9_9dbf6c0d38da" name="KE_SS1" value="0.8"/>
      <parameter id="mw715a0d4a_6423_4755_a1b5_7d9e5b1852a2" name="V_Sink_E4P" value="0.0009"/>
      <parameter id="mw6caa1525_e69b_4ab2_b8c7_2b7deeb5ee58" name="V_Sink_Ri5P" value="0.006"/>
      <parameter id="mw3c5b8b60_a85d_4b23_8f30_04a8715af44c" name="V_PP2a" value="0.0007"/>
      <parameter id="mw5f743344_e84b_4721_8bd4_3643964b38ea" name="V_PP3" value="0.0042"/>
      <parameter id="mw43b7b905_45eb_4193_9d33_c0623544faba" name="V_PP4" value="0.43"/>
      <parameter id="mw21878232_3329_413d_9ad8_7dd1cfc2be9c" name="V_PP5" value="0.002"/>
      <parameter id="mw9331ee05_e8ae_4da7_be3c_2ae749a0c97a" name="V_PP6" value="0.004"/>
      <parameter id="mw4a170042_d461_4f96_b16d_2969db08423c" name="V_PP7" value="0.013"/>
      <parameter id="mw5723da7e_7ee9_4b45_b397_c4fad0251fa2" name="V_Sink_PEP" value="0.021"/>
      <parameter id="mwa5897908_6cba_4e9b_ae16_669f6cc2215d" name="V_synth_SER" value="0.0008"/>
      <parameter id="mwf7e8c4cc_5866_4d9d_80a4_fb1d0db24ecf" name="V_TSA1" value="0.01"/>
      <parameter id="mw0f93be3f_8f7b_48cf_b994_7d7d51c0c99d" name="V_TSA2" value="0.023"/>
      <parameter id="mw4d57904b_347d_4323_a435_aef6db506bb9" name="V_TSA3" value="0.1"/>
      <parameter id="mw7f7c8a85_afe2_49aa_8686_1b3950810d23" name="V_OXA1" value="0.12"/>
      <parameter id="mwa562da41_e9ca_4d43_85ba_4372aa40bed8" name="V_OXA2" value="0.0002"/>
      <parameter id="mwdde5b27b_4aa1_42aa_b292_6613ea7584a3" name="KE4" value="0.59835"/>
      <parameter id="mw4ec82ea3_67a6_47ad_971a_52a33f180466" name="KE7" value="0.509"/>
      <parameter id="mwfb9d0842_5ad1_42a2_b44c_12cfeaa36962" name="V_PFK" value="2.197"/>
      <parameter id="mw701ca18f_a968_4128_8415_d39acae3e377" name="Km112b" value="0.1"/>
      <parameter id="mwa378ec6c_6ace_46c3_a515_4be6d27ac144" name="V_PP2b" value="0.0005"/>
      <parameter id="mw04118d88_412e_49b2_8ed5_aba0f23d1258" name="Km112a" value="3"/>
      <parameter id="mwe806711a_3cbc_4d66_a530_d7ae4e673eea" name="Kms_enol" value="0.525"/>
      <parameter id="mwdee0f9ac_28b4_444f_af80_30c299f78093" name="Kmp_enol" value="0.279"/>
      <parameter id="mw70b2b9c1_0904_4851_aee4_8526d26a4c7f" name="K_Sink_PEP" value="0.674"/>
      <parameter id="mw9c6e9e64_1ad3_462a_b257_61d666a10a15" name="V_Sink_GLY" value="0.0002"/>
      <parameter id="mw108b366f_58cf_4f32_9f78_d3a14dd13026" name="V_Sink_SER" value="0.00194"/>
      <parameter id="mw245d5cf2_30db_40c3_b1a7_ed389fff8808" name="KE5" value="3.5829"/>
      <parameter id="mw917c32b0_7a3f_4744_ac14_2e3d15da96f6" name="Keq_PGM" value="0.71"/>
      <parameter id="mw231dd6ca_4db0_4cdb_adc8_72349abdba07" name="Kmp_PGM_alpha" value="0.74"/>
      <parameter id="mw742fbec5_509e_42be_b7a8_12b9eeb49314" name="Kms_PGM_alpha" value="0.189"/>
      <parameter id="mw4f571ae6_7040_40c6_b098_4ac7cf9ee24d" name="Vf_PGM_alpha" value="0.24"/>
      <parameter id="mw23fae7dc_7d12_4fb0_98e2_c611e44007e1" name="Kmp_PGM_beta" value="0.005"/>
      <parameter id="mwb99ebe97_7d91_406c_8b12_a56b2c939ff4" name="Kms_PGM_beta" value="0.277"/>
      <parameter id="mw2ec1703a_729a_4b49_b4dd_4241b0d73907" name="Vf_PGM_beta" value="0.71"/>
      <parameter id="mw23f5979c_8188_4521_9629_6469c95e42d6" name="Kmp_PGM_gama" value="0.6"/>
      <parameter id="mw6205c3fd_ecf9_4b2b_98f1_dff68729cd03" name="Kms_PGM_gama" value="2.58"/>
      <parameter id="mwa1879047_3c26_45c1_8b2a_137433500cde" name="Vf_PGM_gama" value="0.0278"/>
      <parameter id="mwdacf4f8b_f1db_480a_aabf_ff89dc90e087" name="Keq_enol" value="0.866"/>
      <parameter id="mw68a26bf2_520b_4b35_90e0_511ec4bbc859" name="Vf_enol" value="0.823"/>
      <parameter id="mwaffea60c_8361_4bed_be10_814e0c0f7898" name="kf_CO2" value="1.91"/>
      <parameter id="mwe110663f_33e9_415c_96f8_04e92e007bb4" name="V_Sink_GAP" value="0.00039"/>
      <parameter id="mw395deb93_b80e_4154_b71a_add84953daaf" name="K_Sink_GAP" value="0.1"/>
      <parameter id="mw2a519375_b634_461c_a4e7_2205e166b3ce" name="Kgap" value="1"/>
      <parameter id="mw02659a3e_942b_4113_928b_885d34341771" name="Knadpp" value="2"/>
      <parameter id="mw25dcc228_99f4_4d62_badc_00067a7db23a" name="Kpga" value="0.357"/>
      <parameter id="mwd0f35f82_c657_4a53_9ac4_606e79cebb96" name="Vgap_dehyd" value="1.364"/>
      <parameter id="mw31fc107e_644a_475e_aeff_2b016202c816" name="knadph" value="0.927"/>
      <parameter id="mwe6b619dd_229f_4afa_af14_be3a25b0e262" name="KM61" value="7.82"/>
      <parameter id="mwf44df5f6_9e91_4081_a77d_911fe8867849" name="KE8" value="1.75"/>
      <parameter id="mw075f4d45_ceca_4aad_bc29_89b6915e46f7" name="KE10" value="0.576"/>
      <parameter id="mw94fab6bb_d1d8_4344_ac40_d9ea47173826" name="KE11" value="2.4"/>
      <parameter id="mw46a0d4e0_a24e_4d84_ac9d_1d098ed93c0b" name="KE12" value="0.477"/>
      <parameter id="mwc1d6540f_78d6_40ae_8e94_d6db3d674a6e" name="KM132" value="0.05"/>
      <parameter id="mw1862dfa3_5857_4ef7_82ea_209a042715a4" name="K_GOA" value="0.1"/>
      <parameter id="mw016a3190_5878_41d4_8022_96365a5cde42" name="V_GLY_syn" value="0.1"/>
      <parameter id="mwdec52954_3ec3_416b_8d1c_d8191ee0052a" name="KM11" value="0.0115"/>
      <parameter id="mw67c2b3cc_db05_4a74_97af_8d7314b6868b" name="KM12" value="0.222"/>
      <parameter id="mwa4c7bb69_e0a6_4881_b8c4_8bb392a17249" name="KI11" value="0.84"/>
      <parameter id="mwa496f448_c225_4611_af1e_f7f3dfa7977c" name="KI14" value="0.9"/>
      <parameter id="mw49a330a3_2804_4b34_bed5_55979f9f820c" name="KM13" value="0.02"/>
      <parameter id="mwaab87003_70c0_4690_a563_726e460f9c64" name="KI12" value="0.04"/>
      <parameter id="mw8642dd0a_5a0f_45a5_b0ca_d246e508136b" name="KI13" value="0.075"/>
      <parameter id="mw7aeaf567_e744_423f_b2c4_3aeb34386eb6" name="KI15" value="0.07"/>
      <parameter id="mwbd9ba0b8_46b5_43a7_894a_1e0a7450c854" name="KE2" value="0.000616"/>
      <parameter id="mw701b6fb7_2279_4661_a2d5_e1e2e9f47203" name="KM31" value="0.004"/>
      <parameter id="mw9ea5d254_32bc_4a37_aa1f_f4b94da8eadb" name="KM32" value="0.1"/>
      <parameter id="mw9f468e68_fa4c_4260_a5af_3b6182abcb92" name="KI62" value="12"/>
      <parameter id="mwa90c1c5f_dcc6_48a5_a99f_ce08e7c2c91b" name="KI61" value="0.7"/>
      <parameter id="mw814665c4_d157_4663_a75e_af6f8f891fb0" name="KI135" value="0.4"/>
      <parameter id="mwd947eee9_9a97_4305_a38f_5d0342490834" name="KI131" value="2"/>
      <parameter id="mw16745cb2_2a9e_48f6_8cef_80e44ec67119" name="KI134" value="2.5"/>
      <parameter id="mw6bb6ce48_f2df_4db7_abe8_95a611a6672b" name="KI133" value="4"/>
      <parameter id="mw0b12ed4b_ffff_47bd_a925_140813e42732" name="KI132" value="0.7"/>
      <parameter id="mw9c902b95_94d4_4dff_912f_eb93bd74d440" name="KM131" value="0.05"/>
      <parameter id="mw52505a99_c3c7_4c4c_8a62_b891bfab4dd8" name="K_Sink_G6P" value="2"/>
      <parameter id="mw2fcbcb1c_c103_48bb_86ed_9229a27de6ed" name="V_Sink_G6P" value="0.03"/>
      <parameter id="mwc1298b32_b9e2_4ab0_8087_3acdea483cdc" name="K_Sink_AceP" value="1"/>
      <parameter id="mwd7c8b802_9d0c_4a81_9c65_1a50be7968bb" name="V_Sink_AceP" value="1"/>
      <parameter id="mw6f022b45_ad82_4bfc_bbbd_0855ddf10ecf" name="K_OXA1" value="2"/>
      <parameter id="mwcd39d210_482b_47b5_b954_07cc17e31155" name="K_OXA2" value="5"/>
      <parameter id="mw61b0fed3_e790_4af3_a1e7_65c1646248bf" name="V_PFK_beta" value="0.177"/>
      <parameter id="mw80012d61_bf17_467d_8029_8785e8b66833" name="Kmp_PPP1" value="0.1"/>
      <parameter id="mw212994b8_ca26_4fbc_a13e_bb054a312812" name="Kms_PPP1" value="2"/>
      <parameter id="mw84e3d5fb_d3f5_4a42_a963_2d0e4de0c9fa" name="V_PPP1" value="0.54"/>
      <parameter id="mwbf2d484b_0c51_4597_84e7_a9d72a8ed607" name="Kms_nadpp_ppp2" value="1"/>
      <parameter id="mw9aad6b3a_ddc4_4aa7_af1d_9c6f98a72a80" name="Kms_p6g_ppp2" value="1.2"/>
      <parameter id="mwacee8ded_69a8_4141_87f2_2622f06daa29" name="V_PPP2" value="0.3"/>
      <parameter id="mw4d3fe418_9692_4308_a1c1_64b6e3b6ad82" name="K_Sink_E4P" value="0.1"/>
      <parameter id="mwe871df2e_a7b7_49c5_8a95_809524380cbd" name="K_Sink_Ri5P" value="0.1"/>
      <parameter id="mw42e7bfb9_db8f_4b73_bd5b_4f46a35e36a0" name="KI1121" value="94"/>
      <parameter id="mw43a4fc8c_e159_44c4_aca5_0de4d39f2892" name="KI1122" value="2.55"/>
      <parameter id="mw2026f64b_36e7_4da9_8f99_4179a8aa5a0f" name="Km112c" value="0.5"/>
      <parameter id="mwe7492e74_1fd5_412c_9bd7_c33659cbb9ae" name="V_PP2c" value="0.001"/>
      <parameter id="mwab77f3b2_2d37_478d_848b_36321fec0769" name="V8b" value="0.97"/>
      <parameter id="mw12872967_7104_4708_adbc_c76ac12a6bb3" name="K_TSA1" value="0.1"/>
      <parameter id="mw158eeb1b_84de_4769_94df_43d789553e66" name="K_TSA2" value="0.4"/>
      <parameter id="mw600a3994_5863_4240_85ec_12c0bcb1417a" name="K_TSA3" value="0.1"/>
      <parameter id="mwa94460d7_f403_427e_877e_46bd4cb1b76e" name="K_Sink_SER" value="1"/>
      <parameter id="mwaea8733c_8524_430c_8160_9ceaeae69d21" name="K_synth_SER" value="2"/>
      <parameter id="mwfb6db494_ff39_429f_af35_1c05a45a32b2" name="K_Sink_GLY" value="1"/>
      <parameter id="mw3f39971a_0384_4488_bb57_c1ad9bdf1eca" name="Km121" value="0.1"/>
      <parameter id="mw972c8f23_ebc8_4f4c_9f37_049640b1e08b" name="Km1231" value="0.09"/>
      <parameter id="mwb34a1b9f_a8ff_458e_8679_cc8b42f3f472" name="Km1131" value="0.21"/>
      <parameter id="mw500ac2f0_409a_4d2f_a25b_802baba6b8dc" name="Km1132" value="0.25"/>
      <parameter id="mw9037306c_2da3_421b_9887_91d0fa3421c9" name="Km1241" value="0.15"/>
      <parameter id="mwcb38732b_8f12_4a78_8764_7930b831b448" name="Km1242" value="1.7"/>
      <parameter id="mwf0d9d582_44e8_4fb6_8013_fc1ed8bb6fdb" name="KI124" value="2"/>
      <parameter id="mw7493000e_a456_4146_9e1c_216bd8444c0c" name="KE113" value="300"/>
      <parameter id="mw8d0b2cd5_bce8_434b_8fda_712dbaa8edc7" name="KI113" value="0.36"/>
      <parameter id="mw6c02e0c7_5ab0_4d06_bc61_7df866d46f6c" name="KE124" value="607"/>
      <parameter id="mw17683378_da79_4589_818b_fa032c6d5709" name="KE123" value="250000"/>
      <parameter id="mwe98b1be8_6917_4163_b839_11e0e6efe80e" name="KI123" value="12"/>
      <parameter id="mwcbb5c209_0cec_4091_96b6_037c20969083" name="KM_ATP_PFK" value="15.87"/>
      <parameter id="mw1e7b1a9e_4afa_4100_84dd_66d800c0322b" name="KM_F6P_PFK" value="11.84"/>
      <parameter id="mwab071b0c_68dc_48bd_ab25_7924b48e0608" name="KM_ATP_PFK_beta" value="9.38"/>
      <parameter id="mw4310d440_19cb_467c_8f7d_690e96d59fd8" name="KM_F6P_PFK_beta" value="6.43"/>
      <parameter id="mwdb526cdd_dbb7_48a9_b723_39d9218e0f45" name="KM2_ADP" value="0.2458"/>
      <parameter id="mwe9e7a555_70d3_47a6_a1f2_fa22fd8d6ed7" name="KM2_ATP" value="1.99"/>
      <parameter id="mw029be20c_d850_4c90_b9dd_1b9edf45b78e" name="KM2_BPGA" value="0.107"/>
      <parameter id="mw2c56bc50_7445_4f3f_b0b3_328c8ab46588" name="KM2_PGA" value="1.2126"/>
      <parameter id="mwe9480149_a1af_4453_bc91_d554fa2d3ca6" name="KM4_DHAP" value="0.76"/>
      <parameter id="mw45e74894_6d08_4320_8561_5f203678ea20" name="KM4_GAP" value="0.3708"/>
      <parameter id="mwbb269ed3_e863_4676_ad09_90e0b8ecdeaa" name="KM5_8_DHAP" value="0.1212"/>
      <parameter id="mw8452e07f_cacb_403c_acd0_0ba9c5a682a4" name="KM5_8_E4P" value="0.5718"/>
      <parameter id="mw7ab603c4_468d_48fb_a480_bd4e362da388" name="KM5_8_FBP" value="1.38"/>
      <parameter id="mw4f633989_353b_45be_883a_1bb7bd277373" name="KM5_8_GAP" value="1.794"/>
      <parameter id="mw2e71f10c_f03b_405c_a061_fcdf9347ef34" name="KM5_8_SBP" value="2.03"/>
      <parameter id="mwea0fa24e_24a5_466e_98ac_e3fa52a0cf29" name="KM5b_8b_DHAP" value="0.6438"/>
      <parameter id="mwac80ae7a_d501_4561_a348_9165a6aa3ca9" name="KM5b_8b_E4P" value="0.1581"/>
      <parameter id="mw0f5dcedd_a1cc_4722_8af9_53d76b92e926" name="KM5b_8b_FBP" value="1.772"/>
      <parameter id="mw04442e65_e412_444f_a161_1f22e1982af3" name="KM5b_8b_GAP" value="2.3765"/>
      <parameter id="mwceca4772_e9d2_418c_8f85_2b14934ad981" name="KM5b_8b_SBP" value="1.73"/>
      <parameter id="mwb99ecf86_be1b_470b_bfa8_505121fffade" name="V5b" value="1.62"/>
      <parameter id="mwb763e6bb_8f02_4ce1_b771_3e93c0e3c7ac" name="KM9_FBP" value="1.71"/>
      <parameter id="mw0aae14e4_ec77_4600_bee7_e59952143e2a" name="KM9_SBP" value="0.11"/>
      <parameter id="mw7d295d9f_4c9f_4e94_a412_f565bee941d5" name="KM7_10_E4P" value="1.3675"/>
      <parameter id="mwc4303793_935a_4d9c_9355_f8a222d37ac0" name="KM7_10_F6P" value="1.233"/>
      <parameter id="mw7deed5ff_78c8_45b9_917d_cc27845badc2" name="KM7_10_GAP" value="1.054"/>
      <parameter id="mw2ac8ecd0_6ff6_4976_911a_fda37e577169" name="KM7_10_Ri5P" value="0.5363"/>
      <parameter id="mw1a622259_2bc1_415a_ab2b_1ab13723c061" name="KM7_10_S7P" value="2.006"/>
      <parameter id="mwa979e960_37c3_415a_bbb1_c53d28f528f4" name="KM7_10_Xu5P" value="0.0685"/>
      <parameter id="mwa30de51d_2878_43a4_9904_9d4ae59e4d5f" name="KM11_Ri5P" value="0.1"/>
      <parameter id="mwbcd8e81a_8fd0_431d_a45f_96809fe5f25e" name="KM11_Ru5P" value="1.1"/>
      <parameter id="mw7d775c75_a2a5_4922_9911_51dc1b8b2f5e" name="KM12_Ru5P" value="0.439"/>
      <parameter id="mw2b9ef1b6_2211_42a1_b348_82d2857de9e8" name="KM12_Xu5P" value="0.6"/>
      <parameter id="mw29bf3c78_2aa5_49ed_87d5_882865680765" name="KE_EDglyc" value="1"/>
      <parameter id="mw08a9eeda_b39b_4802_a388_2208c214a1dd" name="Km_EDglyc_GAP" value="1"/>
      <parameter id="mw211dec48_49a4_4fa2_ae34_6891e18ec38d" name="Km_EDglyc_P6G" value="1"/>
      <parameter id="mw0e8423d3_e9ee_4bd0_876e_3b4373183a53" name="Km_EDglyc_Pyr" value="1"/>
      <parameter id="mw6db46e90_491f_45de_8a34_807dcca1216b" name="V_EDglyc" value="0.003"/>
      <parameter id="mw2e583169_951e_4c54_8900_cb019855cf54" name="KM_Sink_Pyr" value="0.021"/>
      <parameter id="mwc7508226_9d41_4551_b0e4_3d7c632e0c09" name="V_Sink_Pyr" value="0.6"/>
      <parameter id="mw9f26fafd_869c_4024_b709_e9144c123e9d" name="kf_G6P" value="0"/>
      <parameter id="mw698ea6a7_3613_4b7f_bc2b_677f96b7aac4" name="KM_F6P_SS1" value="1"/>
      <parameter id="mw302b3481_87fb_465f_8407_8adc72d6c8b3" name="KM_G6P_SS1" value="1"/>
      <parameter id="mw5ddd89e6_aeba_4bd9_91bc_8e20476a2f57" name="KM_PKET1a_AceP" value="1.765"/>
      <parameter id="mwb94ad062_433a_46c4_ba3e_0935cc41b843" name="KM_PKET1a_E4P" value="0.7089"/>
      <parameter id="mw834da19e_0f03_4f2e_a658_9d95108d6e16" name="KM_PKET1a_F6P" value="0.1958"/>
      <parameter id="mwc89c8673_63c7_4fd6_ac50_66ab401bf851" name="KM_PKET1a_GAP" value="0.0011"/>
      <parameter id="mw6dc9e3b1_5c98_4b09_8b74_409b69f8f161" name="KM_PKET1a_Xu5P" value="1.255"/>
      <parameter id="mwffd4e024_84a8_46b6_9a3d_53d205ffe07c" name="Keq_PKETa" value="0.2896"/>
      <parameter id="mw1b00fafd_fb8c_4fcb_809e_2eab51a9b442" name="V_PKET1a" value="1.9031"/>
      <parameter id="mw7eaa072a_e670_424a_9eb1_508533778541" name="KM_PKET1b_AceP" value="0.6749"/>
      <parameter id="mwaa30a4d8_191d_4e7d_9ba1_8233927bd2ed" name="KM_PKET1b_E4P" value="0.973"/>
      <parameter id="mwbd6cc49d_ebe8_4c7e_a808_df64de03d607" name="KM_PKET1b_F6P" value="0.0737"/>
      <parameter id="mwe0db0dc6_4483_417a_b383_edd49902713f" name="KM_PKET1b_GAP" value="0.1266"/>
      <parameter id="mw4766558b_5aba_468e_8c3b_5fe124716728" name="KM_PKET1b_Xu5P" value="0.31539"/>
      <parameter id="mw57ad11fc_0bd4_4749_9f8a_564330cc9e91" name="Keq_PKETb" value="0.471"/>
      <parameter id="mw0db3537b_9b75_48a5_b3e7_7fc2d9ff3fe3" name="V_PKET1b" value="0.07516"/>
      <parameter id="mwfea64178_a669_4dcb_bae2_829649670827" name="KM_PKET2b_AceP" value="0.708"/>
      <parameter id="mwe0d1dddb_3e39_4244_8f74_50a73b8ce83f" name="KM_PKET2b_E4P" value="0.00147"/>
      <parameter id="mwc338dcfd_4993_4661_8ff6_f4418439b49a" name="KM_PKET2b_F6P" value="0.718"/>
      <parameter id="mw2c50597c_cf21_4abb_8986_33e589f0a6d4" name="KM_PKET2b_GAP" value="0.051"/>
      <parameter id="mwc9f8a095_519c_434c_8be0_f723a9543dde" name="KM_PKET2b_Xu5P" value="0.7928"/>
      <parameter id="mw05ebf106_ae19_4953_8ebc_8d73aa1fed96" name="V_PKET2b" value="0.411"/>
      <parameter id="mwc3e89789_26ae_4053_a5b6_aaf48e9e201c" name="KM_PKET2a_AceP" value="0.347"/>
      <parameter id="mw74b0675c_76d5_4fe9_ab9a_deaf66a8fdca" name="KM_PKET2a_E4P" value="0.5648"/>
      <parameter id="mwdfa52cb6_298c_4783_b4e7_446428d3714f" name="KM_PKET2a_F6P" value="0.21"/>
      <parameter id="mw3de5209b_d1db_4f87_8e43_25882aa8c9cb" name="KM_PKET2a_GAP" value="1.219"/>
      <parameter id="mw886da7aa_1d0e_4c23_af01_7ff744b8f2fc" name="KM_PKET2a_Xu5P" value="0.669"/>
      <parameter id="mw61fc7550_a639_45f6_95f8_d1caa6413d0e" name="V_PKET2a" value="0.000538"/>
      <parameter id="mwa157d453_ffe8_406b_90cd_622cb19a04a8" name="KM_PKET1_AceP" value="1"/>
      <parameter id="mwfe4f16a3_9092_435b_bf13_47f5579f540e" name="KM_PKET1_E4P" value="1"/>
      <parameter id="mwf479e7b3_f77c_42b4_ae3a_869c23868eb5" name="KM_PKET1_F6P" value="1"/>
      <parameter id="mw379b6b6a_5747_476b_a1e6_322e5dca28c0" name="KM_PKET1_GAP" value="1"/>
      <parameter id="mw0aa83088_945c_4e24_9bca_b4b9b8b62bff" name="KM_PKET1_S7P" value="1"/>
      <parameter id="mw3a857567_7c07_486f_b126_fb895507d007" name="KM_PKET1_Xu5P" value="1"/>
      <parameter id="mw0bd8b1e9_f648_4a8b_ace0_9fd8c5440d14" name="Keq_PKET_S7P" value="1"/>
      <parameter id="mw02c28873_1c5f_480d_9c2c_265d2b4ff36b" name="V_PKET1_S7P" value="0"/>
      <parameter id="mw0ac1635c_6385_4192_9138_b86077f54cea" name="KM_PKET2_AceP" value="1"/>
      <parameter id="mwdfc5394f_c231_4cdd_9717_adbb1a2cd459" name="KM_PKET2_E4P" value="1"/>
      <parameter id="mw0cd792a0_e5bb_454c_84aa_e9e1cf2dadb1" name="KM_PKET2_F6P" value="1"/>
      <parameter id="mw95b3cd61_1d82_4fab_87cb_16493ff929a0" name="KM_PKET2_GAP" value="1"/>
      <parameter id="mw047aef64_c630_41ac_aea0_5d131401687e" name="KM_PKET2_S7P" value="1"/>
      <parameter id="mw68734438_9e24_41fc_8a8c_2012f06d1444" name="KM_PKET2_Xu5P" value="1"/>
      <parameter id="mwae223eb9_ac7e_4923_8058_a4bcfe5b6ec6" name="V_PKET2_S7P" value="0"/>
    </listOfParameters>
    <listOfRules>
      <assignmentRule metaid="repeatedAssignment_mw6896de27_ca31_4070_8a19_57aeaed8034d" variable="mw110e8daa_fa0e_409b_af62_9f01d755a8e3">
        <math xmlns="http://www.w3.org/1998/Math/MathML">
          <apply>
            <divide/>
            <ci> species_7 </ci>
            <apply>
              <plus/>
              <ci> species_7 </ci>
              <ci> species_4 </ci>
            </apply>
          </apply>
        </math>
      </assignmentRule>
      <assignmentRule metaid="repeatedAssignment_mw898c73ac_ac46_4d2f_b2ff_58323e502d1f" variable="mw7f9b1aa3_a2ab_4207_b81f_4ad133f8ccf8">
        <math xmlns="http://www.w3.org/1998/Math/MathML">
          <apply>
            <divide/>
            <ci> species_5 </ci>
            <apply>
              <plus/>
              <ci> species_5 </ci>
              <ci> species_11 </ci>
            </apply>
          </apply>
        </math>
      </assignmentRule>
      <assignmentRule metaid="repeatedAssignment_mw42081429_0533_4133_aa70_40abb159a1d0" variable="mw4412eef8_75f9_408b_8ca1_0cd634ded124">
        <math xmlns="http://www.w3.org/1998/Math/MathML">
          <apply>
            <divide/>
            <apply>
              <times/>
              <ci> species_3 </ci>
              <apply>
                <divide/>
                <apply>
                  <times/>
                  <ci> mwf008a49f_a4ec_49ec_8cdc_30906d544233 </ci>
                  <ci> species_1 </ci>
                </apply>
                <apply>
                  <plus/>
                  <ci> species_1 </ci>
                  <apply>
                    <times/>
                    <ci> mwdec52954_3ec3_416b_8d1c_d8191ee0052a </ci>
                    <apply>
                      <plus/>
                      <cn type="integer"> 1 </cn>
                      <apply>
                        <divide/>
                        <ci> species_6 </ci>
                        <ci> mw67c2b3cc_db05_4a74_97af_8d7314b6868b </ci>
                      </apply>
                    </apply>
                  </apply>
                </apply>
              </apply>
            </apply>
            <apply>
              <plus/>
              <ci> species_3 </ci>
              <apply>
                <times/>
                <ci> mw49a330a3_2804_4b34_bed5_55979f9f820c </ci>
                <apply>
                  <plus/>
                  <cn type="integer"> 1 </cn>
                  <apply>
                    <divide/>
                    <ci> species_2 </ci>
                    <ci> mwa4c7bb69_e0a6_4881_b8c4_8bb392a17249 </ci>
                  </apply>
                  <apply>
                    <divide/>
                    <ci> species_14 </ci>
                    <ci> mwaab87003_70c0_4690_a563_726e460f9c64 </ci>
                  </apply>
                  <apply>
                    <divide/>
                    <ci> species_8 </ci>
                    <ci> mw8642dd0a_5a0f_45a5_b0ca_d246e508136b </ci>
                  </apply>
                  <apply>
                    <divide/>
                    <ci> species_12 </ci>
                    <ci> mwa496f448_c225_4611_af1e_f7f3dfa7977c </ci>
                  </apply>
                  <apply>
                    <divide/>
                    <ci> species_5 </ci>
                    <ci> mw7aeaf567_e744_423f_b2c4_3aeb34386eb6 </ci>
                  </apply>
                </apply>
              </apply>
            </apply>
          </apply>
        </math>
      </assignmentRule>
      <assignmentRule metaid="repeatedAssignment_mw0fa847e0_cc3c_4eda_810e_5f1096422eba" variable="mw5bf04cb0_8acb_4c37_a547_e939d6416759">
        <math xmlns="http://www.w3.org/1998/Math/MathML">
          <apply>
            <divide/>
            <apply>
              <divide/>
              <apply>
                <times/>
                <ci> mwfe139de1_b141_420e_a4e5_f59c639c6cf0 </ci>
                <apply>
                  <minus/>
                  <apply>
                    <times/>
                    <ci> species_2 </ci>
                    <ci> species_7 </ci>
                  </apply>
                  <apply>
                    <divide/>
                    <apply>
                      <times/>
                      <ci> species_9 </ci>
                      <ci> species_4 </ci>
                    </apply>
                    <ci> mwbd9ba0b8_46b5_43a7_894a_1e0a7450c854 </ci>
                  </apply>
                </apply>
              </apply>
              <apply>
                <times/>
                <ci> mw2c56bc50_7445_4f3f_b0b3_328c8ab46588 </ci>
                <ci> mwe9e7a555_70d3_47a6_a1f2_fa22fd8d6ed7 </ci>
              </apply>
            </apply>
            <apply>
              <times/>
              <apply>
                <plus/>
                <cn type="integer"> 1 </cn>
                <apply>
                  <divide/>
                  <ci> species_2 </ci>
                  <ci> mw2c56bc50_7445_4f3f_b0b3_328c8ab46588 </ci>
                </apply>
                <apply>
                  <divide/>
                  <ci> species_9 </ci>
                  <ci> mw029be20c_d850_4c90_b9dd_1b9edf45b78e </ci>
                </apply>
              </apply>
              <apply>
                <plus/>
                <cn type="integer"> 1 </cn>
                <apply>
                  <divide/>
                  <ci> species_7 </ci>
                  <ci> mwe9e7a555_70d3_47a6_a1f2_fa22fd8d6ed7 </ci>
                </apply>
                <apply>
                  <divide/>
                  <ci> species_4 </ci>
                  <ci> mwdb526cdd_dbb7_48a9_b723_39d9218e0f45 </ci>
                </apply>
              </apply>
            </apply>
          </apply>
        </math>
      </assignmentRule>
      <assignmentRule metaid="repeatedAssignment_mw6de0f1f4_f977_4eb7_a9fa_77ce55035a1a" variable="mwe2947217_6be6_428f_ac4e_28ae24c11d45">
        <math xmlns="http://www.w3.org/1998/Math/MathML">
          <apply>
            <divide/>
            <apply>
              <times/>
              <ci> mwc727e6a6_e76e_44d0_89f4_bede015cb04c </ci>
              <ci> species_9 </ci>
              <ci> species_5 </ci>
            </apply>
            <apply>
              <times/>
              <apply>
                <plus/>
                <ci> species_9 </ci>
                <ci> mw701b6fb7_2279_4661_a2d5_e1e2e9f47203 </ci>
              </apply>
              <apply>
                <plus/>
                <ci> species_5 </ci>
                <ci> mw9ea5d254_32bc_4a37_aa1f_f4b94da8eadb </ci>
              </apply>
            </apply>
          </apply>
        </math>
      </assignmentRule>
      <assignmentRule metaid="repeatedAssignment_mw7c9a0c7b_4554_4a91_a7f0_78c8f06f8bf5" variable="mwac50212d_9880_4c18_b404_443dcf85e43a">
        <math xmlns="http://www.w3.org/1998/Math/MathML">
          <apply>
            <divide/>
            <apply>
              <divide/>
              <apply>
                <times/>
                <ci> mw8c8ad41e_6d63_473b_960b_322d5feb6f84 </ci>
                <apply>
                  <minus/>
                  <ci> species_10 </ci>
                  <apply>
                    <divide/>
                    <ci> species_13 </ci>
                    <ci> mwdde5b27b_4aa1_42aa_b292_6613ea7584a3 </ci>
                  </apply>
                </apply>
              </apply>
              <ci> mw45e74894_6d08_4320_8561_5f203678ea20 </ci>
            </apply>
            <apply>
              <plus/>
              <cn type="integer"> 1 </cn>
              <apply>
                <divide/>
                <ci> species_10 </ci>
                <ci> mw45e74894_6d08_4320_8561_5f203678ea20 </ci>
              </apply>
              <apply>
                <divide/>
                <ci> species_13 </ci>
                <ci> mwe9480149_a1af_4453_bc91_d554fa2d3ca6 </ci>
              </apply>
            </apply>
          </apply>
        </math>
      </assignmentRule>
      <assignmentRule metaid="repeatedAssignment_mw00840881_9929_4347_ad16_b400432d6aa9" variable="mwdad3e574_e8ae_4a2a_bc5b_5d2a8592dffc">
        <math xmlns="http://www.w3.org/1998/Math/MathML">
          <apply>
            <plus/>
            <apply>
              <divide/>
              <apply>
                <divide/>
                <apply>
                  <times/>
                  <ci> mwdbdd129f_0428_4a42_8427_cf18a0b5568c </ci>
                  <apply>
                    <minus/>
                    <apply>
                      <times/>
                      <ci> species_10 </ci>
                      <ci> species_13 </ci>
                    </apply>
                    <apply>
                      <divide/>
                      <ci> species_14 </ci>
                      <ci> mw245d5cf2_30db_40c3_b1a7_ed389fff8808 </ci>
                    </apply>
                  </apply>
                </apply>
                <apply>
                  <times/>
                  <ci> mwbb269ed3_e863_4676_ad09_90e0b8ecdeaa </ci>
                  <ci> mw4f633989_353b_45be_883a_1bb7bd277373 </ci>
                </apply>
              </apply>
              <apply>
                <minus/>
                <apply>
                  <plus/>
                  <apply>
                    <times/>
                    <apply>
                      <plus/>
                      <cn type="integer"> 1 </cn>
                      <apply>
                        <divide/>
                        <ci> species_14 </ci>
                        <ci> mw7ab603c4_468d_48fb_a480_bd4e362da388 </ci>
                      </apply>
                    </apply>
                    <apply>
                      <plus/>
                      <cn type="integer"> 1 </cn>
                      <apply>
                        <divide/>
                        <ci> species_8 </ci>
                        <ci> mw2e71f10c_f03b_405c_a061_fcdf9347ef34 </ci>
                      </apply>
                    </apply>
                  </apply>
                  <apply>
                    <times/>
                    <apply>
                      <plus/>
                      <cn type="integer"> 1 </cn>
                      <apply>
                        <divide/>
                        <ci> species_13 </ci>
                        <ci> mwbb269ed3_e863_4676_ad09_90e0b8ecdeaa </ci>
                      </apply>
                    </apply>
                    <apply>
                      <plus/>
                      <cn type="integer"> 1 </cn>
                      <apply>
                        <divide/>
                        <ci> species_16 </ci>
                        <ci> mw8452e07f_cacb_403c_acd0_0ba9c5a682a4 </ci>
                      </apply>
                    </apply>
                    <apply>
                      <plus/>
                      <cn type="integer"> 1 </cn>
                      <apply>
                        <divide/>
                        <ci> species_10 </ci>
                        <ci> mw4f633989_353b_45be_883a_1bb7bd277373 </ci>
                      </apply>
                    </apply>
                  </apply>
                </apply>
                <cn type="integer"> 1 </cn>
              </apply>
            </apply>
            <apply>
              <divide/>
              <apply>
                <divide/>
                <apply>
                  <times/>
                  <ci> mwb99ecf86_be1b_470b_bfa8_505121fffade </ci>
                  <apply>
                    <minus/>
                    <apply>
                      <times/>
                      <ci> species_10 </ci>
                      <ci> species_13 </ci>
                    </apply>
                    <apply>
                      <divide/>
                      <ci> species_14 </ci>
                      <ci> mw245d5cf2_30db_40c3_b1a7_ed389fff8808 </ci>
                    </apply>
                  </apply>
                </apply>
                <apply>
                  <times/>
                  <ci> mwea0fa24e_24a5_466e_98ac_e3fa52a0cf29 </ci>
                  <ci> mw04442e65_e412_444f_a161_1f22e1982af3 </ci>
                </apply>
              </apply>
              <apply>
                <minus/>
                <apply>
                  <plus/>
                  <apply>
                    <times/>
                    <apply>
                      <plus/>
                      <cn type="integer"> 1 </cn>
                      <apply>
                        <divide/>
                        <ci> species_14 </ci>
                        <ci> mw0f5dcedd_a1cc_4722_8af9_53d76b92e926 </ci>
                      </apply>
                    </apply>
                    <apply>
                      <plus/>
                      <cn type="integer"> 1 </cn>
                      <apply>
                        <divide/>
                        <ci> species_8 </ci>
                        <ci> mwceca4772_e9d2_418c_8f85_2b14934ad981 </ci>
                      </apply>
                    </apply>
                  </apply>
                  <apply>
                    <times/>
                    <apply>
                      <plus/>
                      <cn type="integer"> 1 </cn>
                      <apply>
                        <divide/>
                        <ci> species_13 </ci>
                        <ci> mwea0fa24e_24a5_466e_98ac_e3fa52a0cf29 </ci>
                      </apply>
                    </apply>
                    <apply>
                      <plus/>
                      <cn type="integer"> 1 </cn>
                      <apply>
                        <divide/>
                        <ci> species_16 </ci>
                        <ci> mwac80ae7a_d501_4561_a348_9165a6aa3ca9 </ci>
                      </apply>
                    </apply>
                    <apply>
                      <plus/>
                      <cn type="integer"> 1 </cn>
                      <apply>
                        <divide/>
                        <ci> species_10 </ci>
                        <ci> mw04442e65_e412_444f_a161_1f22e1982af3 </ci>
                      </apply>
                    </apply>
                  </apply>
                </apply>
                <cn type="integer"> 1 </cn>
              </apply>
            </apply>
          </apply>
        </math>
      </assignmentRule>
      <assignmentRule metaid="repeatedAssignment_mw21598eeb_4eca_48ea_ac40_7483b82ed7ee" variable="mwc04a96b8_d70f_4bdc_854b_7367baf678c4">
        <math xmlns="http://www.w3.org/1998/Math/MathML">
          <apply>
            <divide/>
            <apply>
              <times/>
              <ci> mw9dda631f_8096_4e56_a670_fdb559f36d12 </ci>
              <ci> species_14 </ci>
            </apply>
            <apply>
              <plus/>
              <ci> species_14 </ci>
              <apply>
                <times/>
                <ci> mwe6b619dd_229f_4afa_af14_be3a25b0e262 </ci>
                <apply>
                  <plus/>
                  <cn type="integer"> 1 </cn>
                  <apply>
                    <divide/>
                    <ci> species_15 </ci>
                    <ci> mwa90c1c5f_dcc6_48a5_a99f_ce08e7c2c91b </ci>
                  </apply>
                  <apply>
                    <divide/>
                    <ci> species_12 </ci>
                    <ci> mw9f468e68_fa4c_4260_a5af_3b6182abcb92 </ci>
                  </apply>
                </apply>
              </apply>
            </apply>
          </apply>
        </math>
      </assignmentRule>
      <assignmentRule metaid="repeatedAssignment_mw10deaf2f_261e_4e8a_b902_71be20c6f2d8" variable="mw0ec64103_a8ce_438d_97b6_aecac492a2fb">
        <math xmlns="http://www.w3.org/1998/Math/MathML">
          <apply>
            <divide/>
            <apply>
              <divide/>
              <apply>
                <times/>
                <ci> mwea0f726e_b6ff_4cf0_8dba_9db4cc0827be </ci>
                <apply>
                  <minus/>
                  <apply>
                    <times/>
                    <ci> species_15 </ci>
                    <ci> species_10 </ci>
                  </apply>
                  <apply>
                    <divide/>
                    <apply>
                      <times/>
                      <ci> species_17 </ci>
                      <ci> species_16 </ci>
                    </apply>
                    <ci> mw4ec82ea3_67a6_47ad_971a_52a33f180466 </ci>
                  </apply>
                </apply>
              </apply>
              <apply>
                <times/>
                <ci> mwc4303793_935a_4d9c_9355_f8a222d37ac0 </ci>
                <ci> mw7deed5ff_78c8_45b9_917d_cc27845badc2 </ci>
              </apply>
            </apply>
            <apply>
              <times/>
              <apply>
                <plus/>
                <cn type="integer"> 1 </cn>
                <apply>
                  <divide/>
                  <ci> species_15 </ci>
                  <ci> mwc4303793_935a_4d9c_9355_f8a222d37ac0 </ci>
                </apply>
                <apply>
                  <divide/>
                  <ci> species_16 </ci>
                  <ci> mw7d295d9f_4c9f_4e94_a412_f565bee941d5 </ci>
                </apply>
              </apply>
              <apply>
                <plus/>
                <cn type="integer"> 1 </cn>
                <apply>
                  <divide/>
                  <ci> species_10 </ci>
                  <ci> mw7deed5ff_78c8_45b9_917d_cc27845badc2 </ci>
                </apply>
                <apply>
                  <divide/>
                  <ci> species_17 </ci>
                  <ci> mwa979e960_37c3_415a_bbb1_c53d28f528f4 </ci>
                </apply>
              </apply>
              <apply>
                <plus/>
                <cn type="integer"> 1 </cn>
                <apply>
                  <divide/>
                  <ci> species_19 </ci>
                  <ci> mw1a622259_2bc1_415a_ab2b_1ab13723c061 </ci>
                </apply>
                <apply>
                  <divide/>
                  <ci> species_18 </ci>
                  <ci> mw2ac8ecd0_6ff6_4976_911a_fda37e577169 </ci>
                </apply>
              </apply>
            </apply>
          </apply>
        </math>
      </assignmentRule>
      <assignmentRule metaid="repeatedAssignment_mw3be1adff_77bd_4f33_8ce9_b5024b790812" variable="mwc594876f_c9b0_4f4b_a245_d024b6f1931a">
        <math xmlns="http://www.w3.org/1998/Math/MathML">
          <apply>
            <plus/>
            <apply>
              <divide/>
              <apply>
                <divide/>
                <apply>
                  <times/>
                  <ci> mw33ab4422_ba35_4d2b_9620_d274168c7e1d </ci>
                  <apply>
                    <minus/>
                    <apply>
                      <times/>
                      <ci> species_13 </ci>
                      <ci> species_16 </ci>
                    </apply>
                    <apply>
                      <divide/>
                      <ci> species_8 </ci>
                      <ci> mwf44df5f6_9e91_4081_a77d_911fe8867849 </ci>
                    </apply>
                  </apply>
                </apply>
                <apply>
                  <times/>
                  <ci> mwbb269ed3_e863_4676_ad09_90e0b8ecdeaa </ci>
                  <ci> mw8452e07f_cacb_403c_acd0_0ba9c5a682a4 </ci>
                </apply>
              </apply>
              <apply>
                <minus/>
                <apply>
                  <plus/>
                  <apply>
                    <times/>
                    <apply>
                      <plus/>
                      <cn type="integer"> 1 </cn>
                      <apply>
                        <divide/>
                        <ci> species_14 </ci>
                        <ci> mw7ab603c4_468d_48fb_a480_bd4e362da388 </ci>
                      </apply>
                    </apply>
                    <apply>
                      <plus/>
                      <cn type="integer"> 1 </cn>
                      <apply>
                        <divide/>
                        <ci> species_8 </ci>
                        <ci> mw2e71f10c_f03b_405c_a061_fcdf9347ef34 </ci>
                      </apply>
                    </apply>
                  </apply>
                  <apply>
                    <times/>
                    <apply>
                      <plus/>
                      <cn type="integer"> 1 </cn>
                      <apply>
                        <divide/>
                        <ci> species_13 </ci>
                        <ci> mwbb269ed3_e863_4676_ad09_90e0b8ecdeaa </ci>
                      </apply>
                    </apply>
                    <apply>
                      <plus/>
                      <cn type="integer"> 1 </cn>
                      <apply>
                        <divide/>
                        <ci> species_16 </ci>
                        <ci> mw8452e07f_cacb_403c_acd0_0ba9c5a682a4 </ci>
                      </apply>
                    </apply>
                    <apply>
                      <plus/>
                      <cn type="integer"> 1 </cn>
                      <apply>
                        <divide/>
                        <ci> species_10 </ci>
                        <ci> mw4f633989_353b_45be_883a_1bb7bd277373 </ci>
                      </apply>
                    </apply>
                  </apply>
                </apply>
                <cn type="integer"> 1 </cn>
              </apply>
            </apply>
            <apply>
              <divide/>
              <apply>
                <divide/>
                <apply>
                  <times/>
                  <ci> mwab77f3b2_2d37_478d_848b_36321fec0769 </ci>
                  <apply>
                    <minus/>
                    <apply>
                      <times/>
                      <ci> species_13 </ci>
                      <ci> species_16 </ci>
                    </apply>
                    <apply>
                      <divide/>
                      <ci> species_8 </ci>
                      <ci> mwf44df5f6_9e91_4081_a77d_911fe8867849 </ci>
                    </apply>
                  </apply>
                </apply>
                <apply>
                  <times/>
                  <ci> mwea0fa24e_24a5_466e_98ac_e3fa52a0cf29 </ci>
                  <ci> mwac80ae7a_d501_4561_a348_9165a6aa3ca9 </ci>
                </apply>
              </apply>
              <apply>
                <minus/>
                <apply>
                  <plus/>
                  <apply>
                    <times/>
                    <apply>
                      <plus/>
                      <cn type="integer"> 1 </cn>
                      <apply>
                        <divide/>
                        <ci> species_14 </ci>
                        <ci> mw0f5dcedd_a1cc_4722_8af9_53d76b92e926 </ci>
                      </apply>
                    </apply>
                    <apply>
                      <plus/>
                      <cn type="integer"> 1 </cn>
                      <apply>
                        <divide/>
                        <ci> species_8 </ci>
                        <ci> mwceca4772_e9d2_418c_8f85_2b14934ad981 </ci>
                      </apply>
                    </apply>
                  </apply>
                  <apply>
                    <times/>
                    <apply>
                      <plus/>
                      <cn type="integer"> 1 </cn>
                      <apply>
                        <divide/>
                        <ci> species_13 </ci>
                        <ci> mwea0fa24e_24a5_466e_98ac_e3fa52a0cf29 </ci>
                      </apply>
                    </apply>
                    <apply>
                      <plus/>
                      <cn type="integer"> 1 </cn>
                      <apply>
                        <divide/>
                        <ci> species_16 </ci>
                        <ci> mwac80ae7a_d501_4561_a348_9165a6aa3ca9 </ci>
                      </apply>
                    </apply>
                    <apply>
                      <plus/>
                      <cn type="integer"> 1 </cn>
                      <apply>
                        <divide/>
                        <ci> species_10 </ci>
                        <ci> mw04442e65_e412_444f_a161_1f22e1982af3 </ci>
                      </apply>
                    </apply>
                  </apply>
                </apply>
                <cn type="integer"> 1 </cn>
              </apply>
            </apply>
          </apply>
        </math>
      </assignmentRule>
      <assignmentRule metaid="repeatedAssignment_mw9c88a01e_d678_4ac1_8c27_e3c3e3a4ed21" variable="mwb8fa5238_b6ab_43ba_914d_8d9609a94211">
        <math xmlns="http://www.w3.org/1998/Math/MathML">
          <apply>
            <divide/>
            <apply>
              <times/>
              <ci> mw5c6f658c_7714_4fbb_be83_5ef825b3e08b </ci>
              <ci> species_8 </ci>
            </apply>
            <apply>
              <plus/>
              <ci> species_8 </ci>
              <apply>
                <times/>
                <ci> mw0aae14e4_ec77_4600_bee7_e59952143e2a </ci>
                <apply>
                  <plus/>
                  <cn type="integer"> 1 </cn>
                  <apply>
                    <divide/>
                    <ci> species_14 </ci>
                    <ci> mwb763e6bb_8f02_4ce1_b771_3e93c0e3c7ac </ci>
                  </apply>
                </apply>
              </apply>
            </apply>
          </apply>
        </math>
      </assignmentRule>
      <assignmentRule metaid="repeatedAssignment_mw44f342fb_6daa_4b13_a6a2_0e0fa2699b3b" variable="mwd13e1918_33bb_4d69_9527_a7db921570eb">
        <math xmlns="http://www.w3.org/1998/Math/MathML">
          <apply>
            <divide/>
            <apply>
              <divide/>
              <apply>
                <times/>
                <ci> mw6e8005dd_31e8_483e_902a_8870307bf558 </ci>
                <apply>
                  <minus/>
                  <apply>
                    <times/>
                    <ci> species_10 </ci>
                    <ci> species_19 </ci>
                  </apply>
                  <apply>
                    <divide/>
                    <apply>
                      <times/>
                      <ci> species_18 </ci>
                      <ci> species_17 </ci>
                    </apply>
                    <ci> mw075f4d45_ceca_4aad_bc29_89b6915e46f7 </ci>
                  </apply>
                </apply>
              </apply>
              <apply>
                <times/>
                <ci> mw1a622259_2bc1_415a_ab2b_1ab13723c061 </ci>
                <ci> mw7deed5ff_78c8_45b9_917d_cc27845badc2 </ci>
              </apply>
            </apply>
            <apply>
              <times/>
              <apply>
                <plus/>
                <cn type="integer"> 1 </cn>
                <apply>
                  <divide/>
                  <ci> species_15 </ci>
                  <ci> mwc4303793_935a_4d9c_9355_f8a222d37ac0 </ci>
                </apply>
                <apply>
                  <divide/>
                  <ci> species_16 </ci>
                  <ci> mw7d295d9f_4c9f_4e94_a412_f565bee941d5 </ci>
                </apply>
              </apply>
              <apply>
                <plus/>
                <cn type="integer"> 1 </cn>
                <apply>
                  <divide/>
                  <ci> species_10 </ci>
                  <ci> mw7deed5ff_78c8_45b9_917d_cc27845badc2 </ci>
                </apply>
                <apply>
                  <divide/>
                  <ci> species_17 </ci>
                  <ci> mwa979e960_37c3_415a_bbb1_c53d28f528f4 </ci>
                </apply>
              </apply>
              <apply>
                <plus/>
                <cn type="integer"> 1 </cn>
                <apply>
                  <divide/>
                  <ci> species_19 </ci>
                  <ci> mw1a622259_2bc1_415a_ab2b_1ab13723c061 </ci>
                </apply>
                <apply>
                  <divide/>
                  <ci> species_18 </ci>
                  <ci> mw2ac8ecd0_6ff6_4976_911a_fda37e577169 </ci>
                </apply>
              </apply>
            </apply>
          </apply>
        </math>
      </assignmentRule>
      <assignmentRule metaid="repeatedAssignment_mw9b91332b_acd9_41b3_9376_f3b9d4308bd2" variable="mwbe2ee4f3_36d2_4a42_8390_f8082ac79296">
        <math xmlns="http://www.w3.org/1998/Math/MathML">
          <apply>
            <divide/>
            <apply>
              <divide/>
              <apply>
                <times/>
                <ci> mw4fbb318e_c400_4af5_8e3f_e80aec639ee3 </ci>
                <apply>
                  <minus/>
                  <ci> species_18 </ci>
                  <apply>
                    <divide/>
                    <ci> species_20 </ci>
                    <ci> mw94fab6bb_d1d8_4344_ac40_d9ea47173826 </ci>
                  </apply>
                </apply>
              </apply>
              <ci> mwa30de51d_2878_43a4_9904_9d4ae59e4d5f </ci>
            </apply>
            <apply>
              <plus/>
              <cn type="integer"> 1 </cn>
              <apply>
                <divide/>
                <ci> species_20 </ci>
                <ci> mwbcd8e81a_8fd0_431d_a45f_96809fe5f25e </ci>
              </apply>
              <apply>
                <divide/>
                <ci> species_18 </ci>
                <ci> mwa30de51d_2878_43a4_9904_9d4ae59e4d5f </ci>
              </apply>
            </apply>
          </apply>
        </math>
      </assignmentRule>
      <assignmentRule metaid="repeatedAssignment_mw95c580de_831b_4361_bc63_66c1393dfb5d" variable="mw60c6f424_4d57_49bf_b130_811bec897e0a">
        <math xmlns="http://www.w3.org/1998/Math/MathML">
          <apply>
            <divide/>
            <apply>
              <divide/>
              <apply>
                <times/>
                <ci> mw702a7f39_5675_48ad_953a_4bcbbdc8e1a2 </ci>
                <apply>
                  <minus/>
                  <ci> species_17 </ci>
                  <apply>
                    <divide/>
                    <ci> species_20 </ci>
                    <ci> mw46a0d4e0_a24e_4d84_ac9d_1d098ed93c0b </ci>
                  </apply>
                </apply>
              </apply>
              <ci> mw2b9ef1b6_2211_42a1_b348_82d2857de9e8 </ci>
            </apply>
            <apply>
              <plus/>
              <cn type="integer"> 1 </cn>
              <apply>
                <divide/>
                <ci> species_20 </ci>
                <ci> mw7d775c75_a2a5_4922_9911_51dc1b8b2f5e </ci>
              </apply>
              <apply>
                <divide/>
                <ci> species_17 </ci>
                <ci> mw2b9ef1b6_2211_42a1_b348_82d2857de9e8 </ci>
              </apply>
            </apply>
          </apply>
        </math>
      </assignmentRule>
      <assignmentRule metaid="repeatedAssignment_mwece3d978_92c2_4122_8ab6_23411c386880" variable="mw96deb747_ef33_4a50_b36e_145767b53cf7">
        <math xmlns="http://www.w3.org/1998/Math/MathML">
          <apply>
            <divide/>
            <apply>
              <times/>
              <ci> mwd486ae05_3de1_42aa_9584_2edc458d0c59 </ci>
              <ci> species_7 </ci>
              <ci> species_20 </ci>
            </apply>
            <apply>
              <times/>
              <apply>
                <plus/>
                <apply>
                  <times/>
                  <ci> species_7 </ci>
                  <apply>
                    <plus/>
                    <cn type="integer"> 1 </cn>
                    <apply>
                      <divide/>
                      <ci> species_4 </ci>
                      <ci> mw16745cb2_2a9e_48f6_8cef_80e44ec67119 </ci>
                    </apply>
                  </apply>
                </apply>
                <apply>
                  <times/>
                  <ci> mwc1d6540f_78d6_40ae_8e94_d6db3d674a6e </ci>
                  <apply>
                    <plus/>
                    <cn type="integer"> 1 </cn>
                    <apply>
                      <divide/>
                      <ci> species_4 </ci>
                      <ci> mw814665c4_d157_4663_a75e_af6f8f891fb0 </ci>
                    </apply>
                  </apply>
                </apply>
              </apply>
              <apply>
                <plus/>
                <ci> species_20 </ci>
                <apply>
                  <times/>
                  <ci> mw9c902b95_94d4_4dff_912f_eb93bd74d440 </ci>
                  <apply>
                    <plus/>
                    <cn type="integer"> 1 </cn>
                    <apply>
                      <divide/>
                      <ci> species_2 </ci>
                      <ci> mwd947eee9_9a97_4305_a38f_5d0342490834 </ci>
                    </apply>
                    <apply>
                      <divide/>
                      <ci> species_3 </ci>
                      <ci> mw0b12ed4b_ffff_47bd_a925_140813e42732 </ci>
                    </apply>
                    <apply>
                      <divide/>
                      <ci> species_12 </ci>
                      <ci> mw6bb6ce48_f2df_4db7_abe8_95a611a6672b </ci>
                    </apply>
                  </apply>
                </apply>
              </apply>
            </apply>
          </apply>
        </math>
      </assignmentRule>
      <assignmentRule metaid="repeatedAssignment_mwaadd09fc_6a1e_402b_98b4_a6a9a126129e" variable="mw42c5ea06_edf8_46bd_b262_f9db84921975">
        <math xmlns="http://www.w3.org/1998/Math/MathML">
          <apply>
            <plus/>
            <apply>
              <divide/>
              <apply>
                <divide/>
                <apply>
                  <times/>
                  <ci> mwfb9d0842_5ad1_42a2_b44c_12cfeaa36962 </ci>
                  <ci> species_15 </ci>
                  <ci> species_7 </ci>
                </apply>
                <apply>
                  <times/>
                  <ci> mw1e7b1a9e_4afa_4100_84dd_66d800c0322b </ci>
                  <ci> mwcbb5c209_0cec_4091_96b6_037c20969083 </ci>
                </apply>
              </apply>
              <apply>
                <plus/>
                <cn type="integer"> 1 </cn>
                <apply>
                  <times/>
                  <apply>
                    <divide/>
                    <ci> species_7 </ci>
                    <ci> mwcbb5c209_0cec_4091_96b6_037c20969083 </ci>
                  </apply>
                  <apply>
                    <divide/>
                    <ci> species_15 </ci>
                    <ci> mw1e7b1a9e_4afa_4100_84dd_66d800c0322b </ci>
                  </apply>
                </apply>
              </apply>
            </apply>
            <apply>
              <divide/>
              <apply>
                <divide/>
                <apply>
                  <times/>
                  <ci> mw61b0fed3_e790_4af3_a1e7_65c1646248bf </ci>
                  <ci> species_15 </ci>
                  <ci> species_7 </ci>
                </apply>
                <apply>
                  <times/>
                  <ci> mw4310d440_19cb_467c_8f7d_690e96d59fd8 </ci>
                  <ci> mwab071b0c_68dc_48bd_ab25_7924b48e0608 </ci>
                </apply>
              </apply>
              <apply>
                <plus/>
                <cn type="integer"> 1 </cn>
                <apply>
                  <times/>
                  <apply>
                    <divide/>
                    <ci> species_7 </ci>
                    <ci> mwab071b0c_68dc_48bd_ab25_7924b48e0608 </ci>
                  </apply>
                  <apply>
                    <divide/>
                    <ci> species_15 </ci>
                    <ci> mw4310d440_19cb_467c_8f7d_690e96d59fd8 </ci>
                  </apply>
                </apply>
              </apply>
            </apply>
          </apply>
        </math>
      </assignmentRule>
      <assignmentRule metaid="repeatedAssignment_mwa212e1dd_e97f_439f_bf0e_300a2b854707" variable="mw10231dd9_d13a_4822_a477_0b190284526c">
        <math xmlns="http://www.w3.org/1998/Math/MathML">
          <apply>
            <plus/>
            <apply>
              <divide/>
              <apply>
                <times/>
                <ci> mw4f571ae6_7040_40c6_b098_4ac7cf9ee24d </ci>
                <apply>
                  <minus/>
                  <ci> species_2 </ci>
                  <apply>
                    <divide/>
                    <ci> species_35 </ci>
                    <ci> mw917c32b0_7a3f_4744_ac14_2e3d15da96f6 </ci>
                  </apply>
                </apply>
              </apply>
              <apply>
                <times/>
                <ci> mw742fbec5_509e_42be_b7a8_12b9eeb49314 </ci>
                <apply>
                  <plus/>
                  <cn type="integer"> 1 </cn>
                  <apply>
                    <divide/>
                    <ci> species_2 </ci>
                    <ci> mw742fbec5_509e_42be_b7a8_12b9eeb49314 </ci>
                  </apply>
                  <apply>
                    <divide/>
                    <ci> species_35 </ci>
                    <ci> mw231dd6ca_4db0_4cdb_adc8_72349abdba07 </ci>
                  </apply>
                </apply>
              </apply>
            </apply>
            <apply>
              <divide/>
              <apply>
                <times/>
                <ci> mw2ec1703a_729a_4b49_b4dd_4241b0d73907 </ci>
                <apply>
                  <minus/>
                  <ci> species_2 </ci>
                  <apply>
                    <divide/>
                    <ci> species_35 </ci>
                    <ci> mw917c32b0_7a3f_4744_ac14_2e3d15da96f6 </ci>
                  </apply>
                </apply>
              </apply>
              <apply>
                <times/>
                <ci> mwb99ebe97_7d91_406c_8b12_a56b2c939ff4 </ci>
                <apply>
                  <plus/>
                  <cn type="integer"> 1 </cn>
                  <apply>
                    <divide/>
                    <ci> species_2 </ci>
                    <ci> mwb99ebe97_7d91_406c_8b12_a56b2c939ff4 </ci>
                  </apply>
                  <apply>
                    <divide/>
                    <ci> species_35 </ci>
                    <ci> mw23fae7dc_7d12_4fb0_98e2_c611e44007e1 </ci>
                  </apply>
                </apply>
              </apply>
            </apply>
            <apply>
              <divide/>
              <apply>
                <times/>
                <ci> mwa1879047_3c26_45c1_8b2a_137433500cde </ci>
                <apply>
                  <minus/>
                  <ci> species_2 </ci>
                  <apply>
                    <divide/>
                    <ci> species_35 </ci>
                    <ci> mw917c32b0_7a3f_4744_ac14_2e3d15da96f6 </ci>
                  </apply>
                </apply>
              </apply>
              <apply>
                <times/>
                <ci> mw6205c3fd_ecf9_4b2b_98f1_dff68729cd03 </ci>
                <apply>
                  <plus/>
                  <cn type="integer"> 1 </cn>
                  <apply>
                    <divide/>
                    <ci> species_2 </ci>
                    <ci> mw6205c3fd_ecf9_4b2b_98f1_dff68729cd03 </ci>
                  </apply>
                  <apply>
                    <divide/>
                    <ci> species_35 </ci>
                    <ci> mw23f5979c_8188_4521_9629_6469c95e42d6 </ci>
                  </apply>
                </apply>
              </apply>
            </apply>
          </apply>
        </math>
      </assignmentRule>
      <assignmentRule metaid="repeatedAssignment_mw1e5ac70a_8d99_462a_9bc2_90a44c409ae1" variable="mw0e384600_a904_40dc_b3a6_de20a7ae04b8">
        <math xmlns="http://www.w3.org/1998/Math/MathML">
          <apply>
            <divide/>
            <apply>
              <times/>
              <ci> mw68a26bf2_520b_4b35_90e0_511ec4bbc859 </ci>
              <apply>
                <minus/>
                <ci> species_35 </ci>
                <apply>
                  <divide/>
                  <ci> species_32 </ci>
                  <ci> mwdacf4f8b_f1db_480a_aabf_ff89dc90e087 </ci>
                </apply>
              </apply>
            </apply>
            <apply>
              <times/>
              <ci> mwe806711a_3cbc_4d66_a530_d7ae4e673eea </ci>
              <apply>
                <plus/>
                <cn type="integer"> 1 </cn>
                <apply>
                  <divide/>
                  <ci> species_35 </ci>
                  <ci> mwe806711a_3cbc_4d66_a530_d7ae4e673eea </ci>
                </apply>
                <apply>
                  <divide/>
                  <ci> species_32 </ci>
                  <ci> mwdee0f9ac_28b4_444f_af80_30c299f78093 </ci>
                </apply>
              </apply>
            </apply>
          </apply>
        </math>
      </assignmentRule>
      <assignmentRule metaid="repeatedAssignment_mwccfde4c5_cedd_4f85_ac61_b2e5fde82c83" variable="mwaecebc73_e8e8_4aa8_a5c9_9d2295bf77d4">
        <math xmlns="http://www.w3.org/1998/Math/MathML">
          <apply>
            <divide/>
            <apply>
              <times/>
              <ci> mwd0f35f82_c657_4a53_9ac4_606e79cebb96 </ci>
              <ci> species_10 </ci>
              <ci> species_11 </ci>
            </apply>
            <apply>
              <times/>
              <apply>
                <plus/>
                <cn type="integer"> 1 </cn>
                <apply>
                  <divide/>
                  <ci> species_10 </ci>
                  <ci> mw2a519375_b634_461c_a4e7_2205e166b3ce </ci>
                </apply>
                <apply>
                  <divide/>
                  <ci> species_2 </ci>
                  <ci> mw25dcc228_99f4_4d62_badc_00067a7db23a </ci>
                </apply>
              </apply>
              <apply>
                <plus/>
                <cn type="integer"> 1 </cn>
                <apply>
                  <divide/>
                  <ci> species_11 </ci>
                  <ci> mw02659a3e_942b_4113_928b_885d34341771 </ci>
                </apply>
                <apply>
                  <divide/>
                  <ci> species_5 </ci>
                  <ci> mw31fc107e_644a_475e_aeff_2b016202c816 </ci>
                </apply>
              </apply>
            </apply>
          </apply>
        </math>
      </assignmentRule>
      <assignmentRule metaid="repeatedAssignment_mw1bd53de7_5925_47a4_bb02_55b0433cdc76" variable="mwd008246b_4ac0_4550_9588_64a1e8664cd1">
        <math xmlns="http://www.w3.org/1998/Math/MathML">
          <apply>
            <divide/>
            <apply>
              <times/>
              <ci> mw5723da7e_7ee9_4b45_b397_c4fad0251fa2 </ci>
              <ci> species_32 </ci>
            </apply>
            <apply>
              <plus/>
              <ci> mw70b2b9c1_0904_4851_aee4_8526d26a4c7f </ci>
              <ci> species_32 </ci>
            </apply>
          </apply>
        </math>
      </assignmentRule>
      <assignmentRule metaid="repeatedAssignment_mw47fdada6_7940_4bd9_966e_40ec263a5be0" variable="mwf7b66b1f_77b0_4024_99e5_fb37fb0ab929">
        <math xmlns="http://www.w3.org/1998/Math/MathML">
          <apply>
            <divide/>
            <apply>
              <times/>
              <ci> mw2fcbcb1c_c103_48bb_86ed_9229a27de6ed </ci>
              <ci> species_21 </ci>
            </apply>
            <apply>
              <plus/>
              <ci> mw52505a99_c3c7_4c4c_8a62_b891bfab4dd8 </ci>
              <ci> species_21 </ci>
            </apply>
          </apply>
        </math>
      </assignmentRule>
      <assignmentRule metaid="repeatedAssignment_mwabe6d73b_43a9_4177_98e2_958ef544c33a" variable="mw6eb33847_58dd_4306_8ae9_7d68bb2a5612">
        <math xmlns="http://www.w3.org/1998/Math/MathML">
          <apply>
            <divide/>
            <apply>
              <times/>
              <ci> mwe110663f_33e9_415c_96f8_04e92e007bb4 </ci>
              <ci> species_10 </ci>
            </apply>
            <apply>
              <plus/>
              <ci> mw395deb93_b80e_4154_b71a_add84953daaf </ci>
              <ci> species_10 </ci>
            </apply>
          </apply>
        </math>
      </assignmentRule>
      <assignmentRule metaid="repeatedAssignment_mw7475c927_9c80_4f88_95de_c3e33c6e06b7" variable="mw4a42b5e7_485f_4d6b_a4ed_e490759e5f26">
        <math xmlns="http://www.w3.org/1998/Math/MathML">
          <apply>
            <divide/>
            <apply>
              <times/>
              <ci> mw715a0d4a_6423_4755_a1b5_7d9e5b1852a2 </ci>
              <ci> species_16 </ci>
            </apply>
            <apply>
              <plus/>
              <ci> mw4d3fe418_9692_4308_a1c1_64b6e3b6ad82 </ci>
              <ci> species_16 </ci>
            </apply>
          </apply>
        </math>
      </assignmentRule>
      <assignmentRule metaid="repeatedAssignment_mw254052de_d6cd_432c_a6ac_ab21804734a3" variable="mw3128a56f_9005_484d_92b7_1b5e45b577c6">
        <math xmlns="http://www.w3.org/1998/Math/MathML">
          <apply>
            <divide/>
            <apply>
              <times/>
              <ci> mw6caa1525_e69b_4ab2_b8c7_2b7deeb5ee58 </ci>
              <ci> species_18 </ci>
            </apply>
            <apply>
              <plus/>
              <ci> mwe871df2e_a7b7_49c5_8a95_809524380cbd </ci>
              <ci> species_18 </ci>
            </apply>
          </apply>
        </math>
      </assignmentRule>
      <assignmentRule metaid="repeatedAssignment_mwe6d26a68_ce92_4e38_b86a_8ac867f0b8e2" variable="mw07fa2b29_3f3f_48bd_86df_ddecb82b74e8">
        <math xmlns="http://www.w3.org/1998/Math/MathML">
          <apply>
            <plus/>
            <apply>
              <divide/>
              <apply>
                <divide/>
                <apply>
                  <times/>
                  <ci> mw1b00fafd_fb8c_4fcb_809e_2eab51a9b442 </ci>
                  <apply>
                    <minus/>
                    <ci> species_15 </ci>
                    <apply>
                      <divide/>
                      <apply>
                        <times/>
                        <ci> mwfe019cb4_4031_44c9_83f8_9ba5e8de4ed4 </ci>
                        <ci> species_16 </ci>
                      </apply>
                      <ci> mwffd4e024_84a8_46b6_9a3d_53d205ffe07c </ci>
                    </apply>
                  </apply>
                </apply>
                <ci> mw834da19e_0f03_4f2e_a658_9d95108d6e16 </ci>
              </apply>
              <apply>
                <times/>
                <apply>
                  <plus/>
                  <cn type="integer"> 1 </cn>
                  <apply>
                    <divide/>
                    <ci> species_15 </ci>
                    <ci> mw834da19e_0f03_4f2e_a658_9d95108d6e16 </ci>
                  </apply>
                  <apply>
                    <divide/>
                    <ci> species_16 </ci>
                    <ci> mwb94ad062_433a_46c4_ba3e_0935cc41b843 </ci>
                  </apply>
                </apply>
                <apply>
                  <plus/>
                  <cn type="integer"> 1 </cn>
                  <apply>
                    <divide/>
                    <ci> mwfe019cb4_4031_44c9_83f8_9ba5e8de4ed4 </ci>
                    <ci> mw5ddd89e6_aeba_4bd9_91bc_8e20476a2f57 </ci>
                  </apply>
                </apply>
                <apply>
                  <plus/>
                  <cn type="integer"> 1 </cn>
                  <apply>
                    <divide/>
                    <ci> species_17 </ci>
                    <ci> mw6dc9e3b1_5c98_4b09_8b74_409b69f8f161 </ci>
                  </apply>
                  <apply>
                    <divide/>
                    <ci> species_10 </ci>
                    <ci> mwc89c8673_63c7_4fd6_ac50_66ab401bf851 </ci>
                  </apply>
                </apply>
              </apply>
            </apply>
            <apply>
              <divide/>
              <apply>
                <divide/>
                <apply>
                  <times/>
                  <ci> mw0db3537b_9b75_48a5_b3e7_7fc2d9ff3fe3 </ci>
                  <apply>
                    <minus/>
                    <ci> species_17 </ci>
                    <apply>
                      <divide/>
                      <apply>
                        <times/>
                        <ci> mwfe019cb4_4031_44c9_83f8_9ba5e8de4ed4 </ci>
                        <ci> species_10 </ci>
                      </apply>
                      <ci> mw57ad11fc_0bd4_4749_9f8a_564330cc9e91 </ci>
                    </apply>
                  </apply>
                </apply>
                <ci> mw4766558b_5aba_468e_8c3b_5fe124716728 </ci>
              </apply>
              <apply>
                <times/>
                <apply>
                  <plus/>
                  <cn type="integer"> 1 </cn>
                  <apply>
                    <divide/>
                    <ci> species_15 </ci>
                    <ci> mwbd6cc49d_ebe8_4c7e_a808_df64de03d607 </ci>
                  </apply>
                  <apply>
                    <divide/>
                    <ci> species_16 </ci>
                    <ci> mwaa30a4d8_191d_4e7d_9ba1_8233927bd2ed </ci>
                  </apply>
                </apply>
                <apply>
                  <plus/>
                  <cn type="integer"> 1 </cn>
                  <apply>
                    <divide/>
                    <ci> mwfe019cb4_4031_44c9_83f8_9ba5e8de4ed4 </ci>
                    <ci> mw7eaa072a_e670_424a_9eb1_508533778541 </ci>
                  </apply>
                </apply>
                <apply>
                  <plus/>
                  <cn type="integer"> 1 </cn>
                  <apply>
                    <divide/>
                    <ci> species_17 </ci>
                    <ci> mw4766558b_5aba_468e_8c3b_5fe124716728 </ci>
                  </apply>
                  <apply>
                    <divide/>
                    <ci> species_10 </ci>
                    <ci> mwe0db0dc6_4483_417a_b383_edd49902713f </ci>
                  </apply>
                </apply>
              </apply>
            </apply>
          </apply>
        </math>
      </assignmentRule>
      <assignmentRule metaid="repeatedAssignment_mwb3054742_3654_4d3c_97cb_6864e31163c8" variable="mwd619ed54_5a41_4d52_a77a_c5739c1cce08">
        <math xmlns="http://www.w3.org/1998/Math/MathML">
          <apply>
            <plus/>
            <apply>
              <divide/>
              <apply>
                <divide/>
                <apply>
                  <times/>
                  <ci> mw61fc7550_a639_45f6_95f8_d1caa6413d0e </ci>
                  <apply>
                    <minus/>
                    <ci> species_15 </ci>
                    <apply>
                      <divide/>
                      <apply>
                        <times/>
                        <ci> mwfe019cb4_4031_44c9_83f8_9ba5e8de4ed4 </ci>
                        <ci> species_16 </ci>
                      </apply>
                      <ci> mwffd4e024_84a8_46b6_9a3d_53d205ffe07c </ci>
                    </apply>
                  </apply>
                </apply>
                <ci> mwdfa52cb6_298c_4783_b4e7_446428d3714f </ci>
              </apply>
              <apply>
                <times/>
                <apply>
                  <plus/>
                  <cn type="integer"> 1 </cn>
                  <apply>
                    <divide/>
                    <ci> species_15 </ci>
                    <ci> mwdfa52cb6_298c_4783_b4e7_446428d3714f </ci>
                  </apply>
                  <apply>
                    <divide/>
                    <ci> species_16 </ci>
                    <ci> mw74b0675c_76d5_4fe9_ab9a_deaf66a8fdca </ci>
                  </apply>
                </apply>
                <apply>
                  <plus/>
                  <cn type="integer"> 1 </cn>
                  <apply>
                    <divide/>
                    <ci> mwfe019cb4_4031_44c9_83f8_9ba5e8de4ed4 </ci>
                    <ci> mwc3e89789_26ae_4053_a5b6_aaf48e9e201c </ci>
                  </apply>
                </apply>
                <apply>
                  <plus/>
                  <cn type="integer"> 1 </cn>
                  <apply>
                    <divide/>
                    <ci> species_17 </ci>
                    <ci> mw886da7aa_1d0e_4c23_af01_7ff744b8f2fc </ci>
                  </apply>
                  <apply>
                    <divide/>
                    <ci> species_10 </ci>
                    <ci> mw3de5209b_d1db_4f87_8e43_25882aa8c9cb </ci>
                  </apply>
                </apply>
              </apply>
            </apply>
            <apply>
              <divide/>
              <apply>
                <divide/>
                <apply>
                  <times/>
                  <ci> mw05ebf106_ae19_4953_8ebc_8d73aa1fed96 </ci>
                  <apply>
                    <minus/>
                    <ci> species_17 </ci>
                    <apply>
                      <divide/>
                      <apply>
                        <times/>
                        <ci> mwfe019cb4_4031_44c9_83f8_9ba5e8de4ed4 </ci>
                        <ci> species_10 </ci>
                      </apply>
                      <ci> mw57ad11fc_0bd4_4749_9f8a_564330cc9e91 </ci>
                    </apply>
                  </apply>
                </apply>
                <ci> mwc9f8a095_519c_434c_8be0_f723a9543dde </ci>
              </apply>
              <apply>
                <times/>
                <apply>
                  <plus/>
                  <cn type="integer"> 1 </cn>
                  <apply>
                    <divide/>
                    <ci> species_15 </ci>
                    <ci> mwc338dcfd_4993_4661_8ff6_f4418439b49a </ci>
                  </apply>
                  <apply>
                    <divide/>
                    <ci> species_16 </ci>
                    <ci> mwe0d1dddb_3e39_4244_8f74_50a73b8ce83f </ci>
                  </apply>
                </apply>
                <apply>
                  <plus/>
                  <cn type="integer"> 1 </cn>
                  <apply>
                    <divide/>
                    <ci> mwfe019cb4_4031_44c9_83f8_9ba5e8de4ed4 </ci>
                    <ci> mwfea64178_a669_4dcb_bae2_829649670827 </ci>
                  </apply>
                </apply>
                <apply>
                  <plus/>
                  <cn type="integer"> 1 </cn>
                  <apply>
                    <divide/>
                    <ci> species_17 </ci>
                    <ci> mwc9f8a095_519c_434c_8be0_f723a9543dde </ci>
                  </apply>
                  <apply>
                    <divide/>
                    <ci> species_10 </ci>
                    <ci> mw2c50597c_cf21_4abb_8986_33e589f0a6d4 </ci>
                  </apply>
                </apply>
              </apply>
            </apply>
          </apply>
        </math>
      </assignmentRule>
      <assignmentRule metaid="repeatedAssignment_mwbc04c503_3ca7_4200_a3bb_94527bbaf120" variable="mwf41678a2_15b0_484e_b056_0c8a195fed4d">
        <math xmlns="http://www.w3.org/1998/Math/MathML">
          <apply>
            <divide/>
            <apply>
              <times/>
              <ci> mw84e3d5fb_d3f5_4a42_a963_2d0e4de0c9fa </ci>
              <ci> species_21 </ci>
            </apply>
            <apply>
              <times/>
              <ci> mw212994b8_ca26_4fbc_a13e_bb054a312812 </ci>
              <apply>
                <plus/>
                <cn type="integer"> 1 </cn>
                <apply>
                  <divide/>
                  <ci> species_21 </ci>
                  <ci> mw212994b8_ca26_4fbc_a13e_bb054a312812 </ci>
                </apply>
                <apply>
                  <divide/>
                  <ci> mw3447e887_c5e2_4271_9e5f_50c309bc8dc3 </ci>
                  <ci> mw80012d61_bf17_467d_8029_8785e8b66833 </ci>
                </apply>
              </apply>
            </apply>
          </apply>
        </math>
      </assignmentRule>
      <assignmentRule metaid="repeatedAssignment_mw0486fb51_a53e_4cbb_8c07_4882d59031db" variable="mwda7da32a_797a_4dbc_9e6a_c9317b3838b5">
        <math xmlns="http://www.w3.org/1998/Math/MathML">
          <apply>
            <plus/>
            <ci> mwa8568197_97f2_4c67_8727_f8d9ed6895e3 </ci>
            <ci> mw8369442e_7e34_45ca_89a9_7f0ab2ab70ee </ci>
            <ci> mw09d7964e_16d4_4c3d_a1f5_d98a7ab66891 </ci>
            <ci> mw70a9d4b8_2ca3_4692_a159_702d8464b7e7 </ci>
            <ci> mwe556cd16_34e2_417a_b945_37061560bfe5 </ci>
            <ci> species_23 </ci>
            <ci> species_24 </ci>
            <ci> species_33 </ci>
            <ci> species_34 </ci>
          </apply>
        </math>
      </assignmentRule>
      <assignmentRule metaid="repeatedAssignment_mw34fa1239_8eb1_4e8a_b548_bb8ea1a557e6" variable="mwf74a33b9_a113_4952_a76a_5cfd46a44bef">
        <math xmlns="http://www.w3.org/1998/Math/MathML">
          <apply>
            <divide/>
            <apply>
              <times/>
              <ci> mwa5897908_6cba_4e9b_ae16_669f6cc2215d </ci>
              <ci> species_2 </ci>
            </apply>
            <apply>
              <plus/>
              <ci> mwaea8733c_8524_430c_8160_9ceaeae69d21 </ci>
              <ci> species_2 </ci>
            </apply>
          </apply>
        </math>
      </assignmentRule>
      <assignmentRule metaid="repeatedAssignment_mw7ecf1230_694a_4960_a70e_7370976887d9" variable="mw71d4d077_1632_4775_b544_ae3455587ca0">
        <math xmlns="http://www.w3.org/1998/Math/MathML">
          <apply>
            <minus/>
            <ci> mwc04a96b8_d70f_4bdc_854b_7367baf678c4 </ci>
            <ci> mw42c5ea06_edf8_46bd_b262_f9db84921975 </ci>
          </apply>
        </math>
      </assignmentRule>
      <assignmentRule metaid="repeatedAssignment_mw4de3c2f6_d725_448c_842d_07d6f5fff07d" variable="mwc78f69c2_679b_4711_be82_a687fa6eaa10">
        <math xmlns="http://www.w3.org/1998/Math/MathML">
          <apply>
            <divide/>
            <apply>
              <divide/>
              <apply>
                <times/>
                <ci> mw6db46e90_491f_45de_8a34_807dcca1216b </ci>
                <apply>
                  <minus/>
                  <ci> mw3447e887_c5e2_4271_9e5f_50c309bc8dc3 </ci>
                  <apply>
                    <divide/>
                    <apply>
                      <times/>
                      <ci> species_10 </ci>
                      <ci> mw7c75a037_017e_43a3_a7ee_4a7fa628bb91 </ci>
                    </apply>
                    <ci> mw29bf3c78_2aa5_49ed_87d5_882865680765 </ci>
                  </apply>
                </apply>
              </apply>
              <ci> mw211dec48_49a4_4fa2_ae34_6891e18ec38d </ci>
            </apply>
            <apply>
              <plus/>
              <cn type="integer"> 1 </cn>
              <apply>
                <divide/>
                <ci> mw3447e887_c5e2_4271_9e5f_50c309bc8dc3 </ci>
                <ci> mw211dec48_49a4_4fa2_ae34_6891e18ec38d </ci>
              </apply>
              <apply>
                <divide/>
                <ci> species_10 </ci>
                <ci> mw08a9eeda_b39b_4802_a388_2208c214a1dd </ci>
              </apply>
              <apply>
                <divide/>
                <ci> mw7c75a037_017e_43a3_a7ee_4a7fa628bb91 </ci>
                <ci> mw0e8423d3_e9ee_4bd0_876e_3b4373183a53 </ci>
              </apply>
            </apply>
          </apply>
        </math>
      </assignmentRule>
      <assignmentRule metaid="repeatedAssignment_mwdf80ad3d_275e_4e21_9541_b9fa171def64" variable="mw1521aee9_8253_4ed8_a84f_96feeb1c1da5">
        <math xmlns="http://www.w3.org/1998/Math/MathML">
          <apply>
            <divide/>
            <apply>
              <times/>
              <ci> mw243dc3c0_44b5_4ef5_b8ba_92846b4fee4c </ci>
              <apply>
                <minus/>
                <apply>
                  <times/>
                  <ci> mwaeeded85_9203_48b6_89a9_9dbf6c0d38da </ci>
                  <ci> species_15 </ci>
                </apply>
                <ci> species_21 </ci>
              </apply>
            </apply>
            <apply>
              <plus/>
              <ci> species_15 </ci>
              <ci> species_21 </ci>
            </apply>
          </apply>
        </math>
      </assignmentRule>
      <assignmentRule metaid="repeatedAssignment_mw92fcf05b_38a4_402b_aec5_8cab9a59e220" variable="mw7f7fb6de_b921_4370_b35d_de9d98b9a7f1">
        <math xmlns="http://www.w3.org/1998/Math/MathML">
          <apply>
            <times/>
            <ci> mw9f26fafd_869c_4024_b709_e9144c123e9d </ci>
            <ci> mw2f214a1b_5cba_4d65_ba98_32663a58d35b </ci>
          </apply>
        </math>
      </assignmentRule>
      <assignmentRule metaid="repeatedAssignment_mw8a6b3407_16fa_4277_9e04_4d6f43fed1e5" variable="mw66b5b289_f73b_4794_8078_907394e0a3d7">
        <math xmlns="http://www.w3.org/1998/Math/MathML">
          <apply>
            <divide/>
            <apply>
              <divide/>
              <apply>
                <times/>
                <ci> mwfb9d0842_5ad1_42a2_b44c_12cfeaa36962 </ci>
                <ci> species_15 </ci>
                <ci> species_7 </ci>
              </apply>
              <apply>
                <times/>
                <ci> mw1e7b1a9e_4afa_4100_84dd_66d800c0322b </ci>
                <ci> mwcbb5c209_0cec_4091_96b6_037c20969083 </ci>
              </apply>
            </apply>
            <apply>
              <plus/>
              <cn type="integer"> 1 </cn>
              <apply>
                <times/>
                <apply>
                  <divide/>
                  <ci> species_7 </ci>
                  <ci> mwcbb5c209_0cec_4091_96b6_037c20969083 </ci>
                </apply>
                <apply>
                  <divide/>
                  <ci> species_15 </ci>
                  <ci> mw1e7b1a9e_4afa_4100_84dd_66d800c0322b </ci>
                </apply>
              </apply>
            </apply>
          </apply>
        </math>
      </assignmentRule>
      <assignmentRule metaid="repeatedAssignment_mw034eddcd_7187_4f82_9363_1ddf6b9caf61" variable="mw3537f524_bd16_4fbe_b587_8b56cf3329f8">
        <math xmlns="http://www.w3.org/1998/Math/MathML">
          <apply>
            <divide/>
            <apply>
              <divide/>
              <apply>
                <times/>
                <ci> mw61b0fed3_e790_4af3_a1e7_65c1646248bf </ci>
                <ci> species_15 </ci>
                <ci> species_7 </ci>
              </apply>
              <apply>
                <times/>
                <ci> mw4310d440_19cb_467c_8f7d_690e96d59fd8 </ci>
                <ci> mwab071b0c_68dc_48bd_ab25_7924b48e0608 </ci>
              </apply>
            </apply>
            <apply>
              <plus/>
              <cn type="integer"> 1 </cn>
              <apply>
                <times/>
                <apply>
                  <divide/>
                  <ci> species_7 </ci>
                  <ci> mwab071b0c_68dc_48bd_ab25_7924b48e0608 </ci>
                </apply>
                <apply>
                  <divide/>
                  <ci> species_15 </ci>
                  <ci> mw4310d440_19cb_467c_8f7d_690e96d59fd8 </ci>
                </apply>
              </apply>
            </apply>
          </apply>
        </math>
      </assignmentRule>
      <assignmentRule metaid="repeatedAssignment_mw34be06a8_33a1_40ac_9f42_b3c9c5e463eb" variable="mwa993fd8c_74dc_4ef5_968e_0395dcd4c402">
        <math xmlns="http://www.w3.org/1998/Math/MathML">
          <apply>
            <divide/>
            <apply>
              <divide/>
              <apply>
                <times/>
                <ci> mwdbdd129f_0428_4a42_8427_cf18a0b5568c </ci>
                <apply>
                  <minus/>
                  <apply>
                    <times/>
                    <ci> species_10 </ci>
                    <ci> species_13 </ci>
                  </apply>
                  <apply>
                    <divide/>
                    <ci> species_14 </ci>
                    <ci> mw245d5cf2_30db_40c3_b1a7_ed389fff8808 </ci>
                  </apply>
                </apply>
              </apply>
              <apply>
                <times/>
                <ci> mwbb269ed3_e863_4676_ad09_90e0b8ecdeaa </ci>
                <ci> mw4f633989_353b_45be_883a_1bb7bd277373 </ci>
              </apply>
            </apply>
            <apply>
              <minus/>
              <apply>
                <plus/>
                <apply>
                  <times/>
                  <apply>
                    <plus/>
                    <cn type="integer"> 1 </cn>
                    <apply>
                      <divide/>
                      <ci> species_14 </ci>
                      <ci> mw7ab603c4_468d_48fb_a480_bd4e362da388 </ci>
                    </apply>
                  </apply>
                  <apply>
                    <plus/>
                    <cn type="integer"> 1 </cn>
                    <apply>
                      <divide/>
                      <ci> species_8 </ci>
                      <ci> mw2e71f10c_f03b_405c_a061_fcdf9347ef34 </ci>
                    </apply>
                  </apply>
                </apply>
                <apply>
                  <times/>
                  <apply>
                    <plus/>
                    <cn type="integer"> 1 </cn>
                    <apply>
                      <divide/>
                      <ci> species_13 </ci>
                      <ci> mwbb269ed3_e863_4676_ad09_90e0b8ecdeaa </ci>
                    </apply>
                  </apply>
                  <apply>
                    <plus/>
                    <cn type="integer"> 1 </cn>
                    <apply>
                      <divide/>
                      <ci> species_16 </ci>
                      <ci> mw8452e07f_cacb_403c_acd0_0ba9c5a682a4 </ci>
                    </apply>
                  </apply>
                  <apply>
                    <plus/>
                    <cn type="integer"> 1 </cn>
                    <apply>
                      <divide/>
                      <ci> species_10 </ci>
                      <ci> mw4f633989_353b_45be_883a_1bb7bd277373 </ci>
                    </apply>
                  </apply>
                </apply>
              </apply>
              <cn type="integer"> 1 </cn>
            </apply>
          </apply>
        </math>
      </assignmentRule>
      <assignmentRule metaid="repeatedAssignment_mwdfe490bc_957d_4d23_aa5c_6ee2bdd57e26" variable="mw496c4065_fb8a_4dce_b9ed_6ad149bb86ba">
        <math xmlns="http://www.w3.org/1998/Math/MathML">
          <apply>
            <divide/>
            <apply>
              <divide/>
              <apply>
                <times/>
                <ci> mwb99ecf86_be1b_470b_bfa8_505121fffade </ci>
                <apply>
                  <minus/>
                  <apply>
                    <times/>
                    <ci> species_10 </ci>
                    <ci> species_13 </ci>
                  </apply>
                  <apply>
                    <divide/>
                    <ci> species_14 </ci>
                    <ci> mw245d5cf2_30db_40c3_b1a7_ed389fff8808 </ci>
                  </apply>
                </apply>
              </apply>
              <apply>
                <times/>
                <ci> mwea0fa24e_24a5_466e_98ac_e3fa52a0cf29 </ci>
                <ci> mw04442e65_e412_444f_a161_1f22e1982af3 </ci>
              </apply>
            </apply>
            <apply>
              <minus/>
              <apply>
                <plus/>
                <apply>
                  <times/>
                  <apply>
                    <plus/>
                    <cn type="integer"> 1 </cn>
                    <apply>
                      <divide/>
                      <ci> species_14 </ci>
                      <ci> mw0f5dcedd_a1cc_4722_8af9_53d76b92e926 </ci>
                    </apply>
                  </apply>
                  <apply>
                    <plus/>
                    <cn type="integer"> 1 </cn>
                    <apply>
                      <divide/>
                      <ci> species_8 </ci>
                      <ci> mwceca4772_e9d2_418c_8f85_2b14934ad981 </ci>
                    </apply>
                  </apply>
                </apply>
                <apply>
                  <times/>
                  <apply>
                    <plus/>
                    <cn type="integer"> 1 </cn>
                    <apply>
                      <divide/>
                      <ci> species_13 </ci>
                      <ci> mwea0fa24e_24a5_466e_98ac_e3fa52a0cf29 </ci>
                    </apply>
                  </apply>
                  <apply>
                    <plus/>
                    <cn type="integer"> 1 </cn>
                    <apply>
                      <divide/>
                      <ci> species_16 </ci>
                      <ci> mwac80ae7a_d501_4561_a348_9165a6aa3ca9 </ci>
                    </apply>
                  </apply>
                  <apply>
                    <plus/>
                    <cn type="integer"> 1 </cn>
                    <apply>
                      <divide/>
                      <ci> species_10 </ci>
                      <ci> mw04442e65_e412_444f_a161_1f22e1982af3 </ci>
                    </apply>
                  </apply>
                </apply>
              </apply>
              <cn type="integer"> 1 </cn>
            </apply>
          </apply>
        </math>
      </assignmentRule>
      <assignmentRule metaid="repeatedAssignment_mw2b1cabb8_5f15_40cf_a1e5_af0c9a19520c" variable="mw11477762_bede_4a6c_862f_5d08079f9881">
        <math xmlns="http://www.w3.org/1998/Math/MathML">
          <apply>
            <divide/>
            <apply>
              <times/>
              <ci> mw4f571ae6_7040_40c6_b098_4ac7cf9ee24d </ci>
              <apply>
                <minus/>
                <ci> species_2 </ci>
                <apply>
                  <divide/>
                  <ci> species_35 </ci>
                  <ci> mw917c32b0_7a3f_4744_ac14_2e3d15da96f6 </ci>
                </apply>
              </apply>
            </apply>
            <apply>
              <times/>
              <ci> mw742fbec5_509e_42be_b7a8_12b9eeb49314 </ci>
              <apply>
                <plus/>
                <cn type="integer"> 1 </cn>
                <apply>
                  <divide/>
                  <ci> species_2 </ci>
                  <ci> mw742fbec5_509e_42be_b7a8_12b9eeb49314 </ci>
                </apply>
                <apply>
                  <divide/>
                  <ci> species_35 </ci>
                  <ci> mw231dd6ca_4db0_4cdb_adc8_72349abdba07 </ci>
                </apply>
              </apply>
            </apply>
          </apply>
        </math>
      </assignmentRule>
      <assignmentRule metaid="repeatedAssignment_mw9749ac8f_7d5b_44d7_8527_d0b750023f5e" variable="mw1598a28e_d246_43c5_90b8_00b39f2ee30c">
        <math xmlns="http://www.w3.org/1998/Math/MathML">
          <apply>
            <divide/>
            <apply>
              <times/>
              <ci> mw2ec1703a_729a_4b49_b4dd_4241b0d73907 </ci>
              <apply>
                <minus/>
                <ci> species_2 </ci>
                <apply>
                  <divide/>
                  <ci> species_35 </ci>
                  <ci> mw917c32b0_7a3f_4744_ac14_2e3d15da96f6 </ci>
                </apply>
              </apply>
            </apply>
            <apply>
              <times/>
              <ci> mwb99ebe97_7d91_406c_8b12_a56b2c939ff4 </ci>
              <apply>
                <plus/>
                <cn type="integer"> 1 </cn>
                <apply>
                  <divide/>
                  <ci> species_2 </ci>
                  <ci> mwb99ebe97_7d91_406c_8b12_a56b2c939ff4 </ci>
                </apply>
                <apply>
                  <divide/>
                  <ci> species_35 </ci>
                  <ci> mw23fae7dc_7d12_4fb0_98e2_c611e44007e1 </ci>
                </apply>
              </apply>
            </apply>
          </apply>
        </math>
      </assignmentRule>
      <assignmentRule metaid="repeatedAssignment_mw3ae02903_61e2_47c9_9a8b_d4682ee02e75" variable="mwd4bbdaa3_d017_4ad6_a473_20b9c3b523e5">
        <math xmlns="http://www.w3.org/1998/Math/MathML">
          <apply>
            <divide/>
            <apply>
              <times/>
              <ci> mwa1879047_3c26_45c1_8b2a_137433500cde </ci>
              <apply>
                <minus/>
                <ci> species_2 </ci>
                <apply>
                  <divide/>
                  <ci> species_35 </ci>
                  <ci> mw917c32b0_7a3f_4744_ac14_2e3d15da96f6 </ci>
                </apply>
              </apply>
            </apply>
            <apply>
              <times/>
              <ci> mw6205c3fd_ecf9_4b2b_98f1_dff68729cd03 </ci>
              <apply>
                <plus/>
                <cn type="integer"> 1 </cn>
                <apply>
                  <divide/>
                  <ci> species_2 </ci>
                  <ci> mw6205c3fd_ecf9_4b2b_98f1_dff68729cd03 </ci>
                </apply>
                <apply>
                  <divide/>
                  <ci> species_35 </ci>
                  <ci> mw23f5979c_8188_4521_9629_6469c95e42d6 </ci>
                </apply>
              </apply>
            </apply>
          </apply>
        </math>
      </assignmentRule>
      <assignmentRule metaid="repeatedAssignment_mw651ab06d_72b3_4edf_beef_6bb7841bd524" variable="mw8682c075_fe74_4ade_9cc1_03b544a61647">
        <math xmlns="http://www.w3.org/1998/Math/MathML">
          <apply>
            <divide/>
            <apply>
              <times/>
              <ci> species_3 </ci>
              <apply>
                <divide/>
                <apply>
                  <times/>
                  <ci> mw9f919ddc_7006_491f_b827_5b5094d66dd0 </ci>
                  <ci> species_1 </ci>
                </apply>
                <apply>
                  <plus/>
                  <ci> species_1 </ci>
                  <apply>
                    <times/>
                    <ci> mwdec52954_3ec3_416b_8d1c_d8191ee0052a </ci>
                    <apply>
                      <plus/>
                      <cn type="integer"> 1 </cn>
                      <apply>
                        <divide/>
                        <ci> species_6 </ci>
                        <ci> mw67c2b3cc_db05_4a74_97af_8d7314b6868b </ci>
                      </apply>
                    </apply>
                  </apply>
                </apply>
              </apply>
            </apply>
            <apply>
              <plus/>
              <ci> species_3 </ci>
              <apply>
                <times/>
                <ci> mw49a330a3_2804_4b34_bed5_55979f9f820c </ci>
                <apply>
                  <plus/>
                  <cn type="integer"> 1 </cn>
                  <apply>
                    <divide/>
                    <ci> species_2 </ci>
                    <ci> mwa4c7bb69_e0a6_4881_b8c4_8bb392a17249 </ci>
                  </apply>
                  <apply>
                    <divide/>
                    <ci> species_14 </ci>
                    <ci> mwaab87003_70c0_4690_a563_726e460f9c64 </ci>
                  </apply>
                  <apply>
                    <divide/>
                    <ci> species_8 </ci>
                    <ci> mw8642dd0a_5a0f_45a5_b0ca_d246e508136b </ci>
                  </apply>
                  <apply>
                    <divide/>
                    <ci> species_12 </ci>
                    <ci> mwa496f448_c225_4611_af1e_f7f3dfa7977c </ci>
                  </apply>
                  <apply>
                    <divide/>
                    <ci> species_5 </ci>
                    <ci> mw7aeaf567_e744_423f_b2c4_3aeb34386eb6 </ci>
                  </apply>
                </apply>
              </apply>
            </apply>
          </apply>
        </math>
      </assignmentRule>
      <assignmentRule metaid="repeatedAssignment_mw68033c7a_d5a3_4d73_9348_6f83ace8a496" variable="mw857e947f_695f_456c_ad8f_875a54ff3cb0">
        <math xmlns="http://www.w3.org/1998/Math/MathML">
          <apply>
            <minus/>
            <apply>
              <divide/>
              <apply>
                <times/>
                <ci> mwc727e6a6_e76e_44d0_89f4_bede015cb04c </ci>
                <ci> species_9 </ci>
                <ci> species_5 </ci>
              </apply>
              <apply>
                <times/>
                <apply>
                  <plus/>
                  <ci> species_9 </ci>
                  <ci> mw701b6fb7_2279_4661_a2d5_e1e2e9f47203 </ci>
                </apply>
                <apply>
                  <plus/>
                  <ci> species_5 </ci>
                  <ci> mw9ea5d254_32bc_4a37_aa1f_f4b94da8eadb </ci>
                </apply>
              </apply>
            </apply>
            <apply>
              <divide/>
              <apply>
                <times/>
                <ci> mwd0f35f82_c657_4a53_9ac4_606e79cebb96 </ci>
                <ci> species_10 </ci>
                <ci> species_11 </ci>
              </apply>
              <apply>
                <times/>
                <apply>
                  <plus/>
                  <cn type="integer"> 1 </cn>
                  <apply>
                    <divide/>
                    <ci> species_10 </ci>
                    <ci> mw2a519375_b634_461c_a4e7_2205e166b3ce </ci>
                  </apply>
                  <apply>
                    <divide/>
                    <ci> species_2 </ci>
                    <ci> mw25dcc228_99f4_4d62_badc_00067a7db23a </ci>
                  </apply>
                </apply>
                <apply>
                  <plus/>
                  <cn type="integer"> 1 </cn>
                  <apply>
                    <divide/>
                    <ci> species_11 </ci>
                    <ci> mw02659a3e_942b_4113_928b_885d34341771 </ci>
                  </apply>
                  <apply>
                    <divide/>
                    <ci> species_5 </ci>
                    <ci> mw31fc107e_644a_475e_aeff_2b016202c816 </ci>
                  </apply>
                </apply>
              </apply>
            </apply>
          </apply>
        </math>
      </assignmentRule>
      <assignmentRule metaid="repeatedAssignment_mw9d797f70_f6c5_4bd2_938b_7b375de0605c" variable="mwb2e92a18_c9ff_426b_bd5a_0eb672024f2a">
        <math xmlns="http://www.w3.org/1998/Math/MathML">
          <apply>
            <divide/>
            <apply>
              <times/>
              <ci> mwacee8ded_69a8_4141_87f2_2622f06daa29 </ci>
              <ci> mw3447e887_c5e2_4271_9e5f_50c309bc8dc3 </ci>
              <ci> species_11 </ci>
            </apply>
            <apply>
              <times/>
              <apply>
                <plus/>
                <ci> mw3447e887_c5e2_4271_9e5f_50c309bc8dc3 </ci>
                <ci> mw9aad6b3a_ddc4_4aa7_af1d_9c6f98a72a80 </ci>
              </apply>
              <apply>
                <plus/>
                <ci> species_11 </ci>
                <ci> mwbf2d484b_0c51_4597_84e7_a9d72a8ed607 </ci>
              </apply>
            </apply>
          </apply>
        </math>
      </assignmentRule>
      <assignmentRule metaid="repeatedAssignment_mw86f6c195_a44a_41af_8b51_51a045bc6ff1" variable="mwdd15c114_2e08_4496_9261_334dfd1d891c">
        <math xmlns="http://www.w3.org/1998/Math/MathML">
          <apply>
            <divide/>
            <apply>
              <divide/>
              <apply>
                <times/>
                <ci> mw1b00fafd_fb8c_4fcb_809e_2eab51a9b442 </ci>
                <apply>
                  <minus/>
                  <ci> species_15 </ci>
                  <apply>
                    <divide/>
                    <apply>
                      <times/>
                      <ci> mwfe019cb4_4031_44c9_83f8_9ba5e8de4ed4 </ci>
                      <ci> species_16 </ci>
                    </apply>
                    <ci> mwffd4e024_84a8_46b6_9a3d_53d205ffe07c </ci>
                  </apply>
                </apply>
              </apply>
              <ci> mw834da19e_0f03_4f2e_a658_9d95108d6e16 </ci>
            </apply>
            <apply>
              <times/>
              <apply>
                <plus/>
                <cn type="integer"> 1 </cn>
                <apply>
                  <divide/>
                  <ci> species_15 </ci>
                  <ci> mw834da19e_0f03_4f2e_a658_9d95108d6e16 </ci>
                </apply>
                <apply>
                  <divide/>
                  <ci> species_16 </ci>
                  <ci> mwb94ad062_433a_46c4_ba3e_0935cc41b843 </ci>
                </apply>
              </apply>
              <apply>
                <plus/>
                <cn type="integer"> 1 </cn>
                <apply>
                  <divide/>
                  <ci> mwfe019cb4_4031_44c9_83f8_9ba5e8de4ed4 </ci>
                  <ci> mw5ddd89e6_aeba_4bd9_91bc_8e20476a2f57 </ci>
                </apply>
              </apply>
              <apply>
                <plus/>
                <cn type="integer"> 1 </cn>
                <apply>
                  <divide/>
                  <ci> species_17 </ci>
                  <ci> mw6dc9e3b1_5c98_4b09_8b74_409b69f8f161 </ci>
                </apply>
                <apply>
                  <divide/>
                  <ci> species_10 </ci>
                  <ci> mwc89c8673_63c7_4fd6_ac50_66ab401bf851 </ci>
                </apply>
              </apply>
            </apply>
          </apply>
        </math>
      </assignmentRule>
      <assignmentRule metaid="repeatedAssignment_mw233f6148_50ad_4160_b92b_7ef3308d8abe" variable="mw731426b7_de7e_4beb_a1e7_2bd5b89c22e4">
        <math xmlns="http://www.w3.org/1998/Math/MathML">
          <apply>
            <divide/>
            <apply>
              <divide/>
              <apply>
                <times/>
                <ci> mw0db3537b_9b75_48a5_b3e7_7fc2d9ff3fe3 </ci>
                <apply>
                  <minus/>
                  <ci> species_17 </ci>
                  <apply>
                    <divide/>
                    <apply>
                      <times/>
                      <ci> mwfe019cb4_4031_44c9_83f8_9ba5e8de4ed4 </ci>
                      <ci> species_10 </ci>
                    </apply>
                    <ci> mw57ad11fc_0bd4_4749_9f8a_564330cc9e91 </ci>
                  </apply>
                </apply>
              </apply>
              <ci> mw4766558b_5aba_468e_8c3b_5fe124716728 </ci>
            </apply>
            <apply>
              <times/>
              <apply>
                <plus/>
                <cn type="integer"> 1 </cn>
                <apply>
                  <divide/>
                  <ci> species_15 </ci>
                  <ci> mwbd6cc49d_ebe8_4c7e_a808_df64de03d607 </ci>
                </apply>
                <apply>
                  <divide/>
                  <ci> species_16 </ci>
                  <ci> mwaa30a4d8_191d_4e7d_9ba1_8233927bd2ed </ci>
                </apply>
              </apply>
              <apply>
                <plus/>
                <cn type="integer"> 1 </cn>
                <apply>
                  <divide/>
                  <ci> mwfe019cb4_4031_44c9_83f8_9ba5e8de4ed4 </ci>
                  <ci> mw7eaa072a_e670_424a_9eb1_508533778541 </ci>
                </apply>
              </apply>
              <apply>
                <plus/>
                <cn type="integer"> 1 </cn>
                <apply>
                  <divide/>
                  <ci> species_17 </ci>
                  <ci> mw4766558b_5aba_468e_8c3b_5fe124716728 </ci>
                </apply>
                <apply>
                  <divide/>
                  <ci> species_10 </ci>
                  <ci> mwe0db0dc6_4483_417a_b383_edd49902713f </ci>
                </apply>
              </apply>
            </apply>
          </apply>
        </math>
      </assignmentRule>
      <assignmentRule metaid="repeatedAssignment_mwf91b0841_1a53_4d9a_852c_84ef4d740542" variable="mwa40618a0_0c1a_408e_96d4_4dc2a348cd5b">
        <math xmlns="http://www.w3.org/1998/Math/MathML">
          <apply>
            <divide/>
            <apply>
              <divide/>
              <apply>
                <times/>
                <ci> mw61fc7550_a639_45f6_95f8_d1caa6413d0e </ci>
                <apply>
                  <minus/>
                  <ci> species_15 </ci>
                  <apply>
                    <divide/>
                    <apply>
                      <times/>
                      <ci> mwfe019cb4_4031_44c9_83f8_9ba5e8de4ed4 </ci>
                      <ci> species_16 </ci>
                    </apply>
                    <ci> mwffd4e024_84a8_46b6_9a3d_53d205ffe07c </ci>
                  </apply>
                </apply>
              </apply>
              <ci> mwdfa52cb6_298c_4783_b4e7_446428d3714f </ci>
            </apply>
            <apply>
              <times/>
              <apply>
                <plus/>
                <cn type="integer"> 1 </cn>
                <apply>
                  <divide/>
                  <ci> species_15 </ci>
                  <ci> mwdfa52cb6_298c_4783_b4e7_446428d3714f </ci>
                </apply>
                <apply>
                  <divide/>
                  <ci> species_16 </ci>
                  <ci> mw74b0675c_76d5_4fe9_ab9a_deaf66a8fdca </ci>
                </apply>
              </apply>
              <apply>
                <plus/>
                <cn type="integer"> 1 </cn>
                <apply>
                  <divide/>
                  <ci> mwfe019cb4_4031_44c9_83f8_9ba5e8de4ed4 </ci>
                  <ci> mwc3e89789_26ae_4053_a5b6_aaf48e9e201c </ci>
                </apply>
              </apply>
              <apply>
                <plus/>
                <cn type="integer"> 1 </cn>
                <apply>
                  <divide/>
                  <ci> species_17 </ci>
                  <ci> mw886da7aa_1d0e_4c23_af01_7ff744b8f2fc </ci>
                </apply>
                <apply>
                  <divide/>
                  <ci> species_10 </ci>
                  <ci> mw3de5209b_d1db_4f87_8e43_25882aa8c9cb </ci>
                </apply>
              </apply>
            </apply>
          </apply>
        </math>
      </assignmentRule>
      <assignmentRule metaid="repeatedAssignment_mw3139745d_f885_433a_b713_4d4919952eda" variable="mwd964f435_4ce8_42b5_8cd3_6ef2f3c928b3">
        <math xmlns="http://www.w3.org/1998/Math/MathML">
          <apply>
            <divide/>
            <apply>
              <divide/>
              <apply>
                <times/>
                <ci> mw05ebf106_ae19_4953_8ebc_8d73aa1fed96 </ci>
                <apply>
                  <minus/>
                  <ci> species_17 </ci>
                  <apply>
                    <divide/>
                    <apply>
                      <times/>
                      <ci> mwfe019cb4_4031_44c9_83f8_9ba5e8de4ed4 </ci>
                      <ci> species_10 </ci>
                    </apply>
                    <ci> mw57ad11fc_0bd4_4749_9f8a_564330cc9e91 </ci>
                  </apply>
                </apply>
              </apply>
              <ci> mwc9f8a095_519c_434c_8be0_f723a9543dde </ci>
            </apply>
            <apply>
              <times/>
              <apply>
                <plus/>
                <cn type="integer"> 1 </cn>
                <apply>
                  <divide/>
                  <ci> species_15 </ci>
                  <ci> mwc338dcfd_4993_4661_8ff6_f4418439b49a </ci>
                </apply>
                <apply>
                  <divide/>
                  <ci> species_16 </ci>
                  <ci> mwe0d1dddb_3e39_4244_8f74_50a73b8ce83f </ci>
                </apply>
              </apply>
              <apply>
                <plus/>
                <cn type="integer"> 1 </cn>
                <apply>
                  <divide/>
                  <ci> mwfe019cb4_4031_44c9_83f8_9ba5e8de4ed4 </ci>
                  <ci> mwfea64178_a669_4dcb_bae2_829649670827 </ci>
                </apply>
              </apply>
              <apply>
                <plus/>
                <cn type="integer"> 1 </cn>
                <apply>
                  <divide/>
                  <ci> species_17 </ci>
                  <ci> mwc9f8a095_519c_434c_8be0_f723a9543dde </ci>
                </apply>
                <apply>
                  <divide/>
                  <ci> species_10 </ci>
                  <ci> mw2c50597c_cf21_4abb_8986_33e589f0a6d4 </ci>
                </apply>
              </apply>
            </apply>
          </apply>
        </math>
      </assignmentRule>
    </listOfRules>
    <listOfReactions>
      <reaction id="mw153159fa_5578_45d6_8d12_aacee3745c81" name="CO2 import" reversible="false" fast="false">
        <listOfReactants>
          <speciesReference species="mw733b668e_1dba_46ef_9777_e9331b0b590d"/>
        </listOfReactants>
        <listOfProducts>
          <speciesReference species="species_1"/>
        </listOfProducts>
        <kineticLaw>
          <math xmlns="http://www.w3.org/1998/Math/MathML">
            <apply>
              <times/>
              <ci> mwaffea60c_8361_4bed_be10_814e0c0f7898 </ci>
              <ci> mw733b668e_1dba_46ef_9777_e9331b0b590d </ci>
            </apply>
          </math>
        </kineticLaw>
      </reaction>
      <reaction id="mwc5169802_35e1_40d2_9389_3f70a329c640" name="Mixotrophic growth - G6P as a source" reversible="false" fast="false">
        <listOfReactants>
          <speciesReference species="mw2f214a1b_5cba_4d65_ba98_32663a58d35b"/>
        </listOfReactants>
        <listOfProducts>
          <speciesReference species="species_21"/>
        </listOfProducts>
        <kineticLaw>
          <math xmlns="http://www.w3.org/1998/Math/MathML">
            <apply>
              <times/>
              <ci> mw9f26fafd_869c_4024_b709_e9144c123e9d </ci>
              <ci> mw2f214a1b_5cba_4d65_ba98_32663a58d35b </ci>
            </apply>
          </math>
        </kineticLaw>
      </reaction>
      <reaction id="reaction_17" name="LIGHT_1 (ATP synthase)" reversible="false" fast="false">
        <annotation>
          <COPASI xmlns="http://www.copasi.org/static/sbml">
            <rdf:RDF xmlns:dcterms="http://purl.org/dc/terms/" xmlns:rdf="http://www.w3.org/1999/02/22-rdf-syntax-ns#">
              <rdf:Description rdf:about="#COPASI65">
                <dcterms:created>
                  <rdf:Description>
                    <dcterms:W3CDTF>2010-05-24T02:11:27Z</dcterms:W3CDTF>
                  </rdf:Description>
                </dcterms:created>
              </rdf:Description>
            </rdf:RDF>
          </COPASI>
        </annotation>
        <listOfReactants>
          <speciesReference species="species_12"/>
          <speciesReference species="species_4"/>
        </listOfReactants>
        <listOfProducts>
          <speciesReference species="species_7"/>
        </listOfProducts>
        <kineticLaw>
          <math xmlns="http://www.w3.org/1998/Math/MathML">
            <apply>
              <times/>
              <ci> parameter_1 </ci>
              <ci> species_12 </ci>
              <ci> species_4 </ci>
            </apply>
          </math>
        </kineticLaw>
      </reaction>
      <reaction id="reaction_18" name="LIGHT_2" reversible="false" fast="false">
        <annotation>
          <COPASI xmlns="http://www.copasi.org/static/sbml">
            <rdf:RDF xmlns:dcterms="http://purl.org/dc/terms/" xmlns:rdf="http://www.w3.org/1999/02/22-rdf-syntax-ns#">
              <rdf:Description rdf:about="#COPASI66">
                <dcterms:created>
                  <rdf:Description>
                    <dcterms:W3CDTF>2010-06-09T00:18:40Z</dcterms:W3CDTF>
                  </rdf:Description>
                </dcterms:created>
              </rdf:Description>
            </rdf:RDF>
          </COPASI>
        </annotation>
        <listOfReactants>
          <speciesReference species="species_11"/>
        </listOfReactants>
        <listOfProducts>
          <speciesReference species="species_5"/>
        </listOfProducts>
        <kineticLaw>
          <math xmlns="http://www.w3.org/1998/Math/MathML">
            <apply>
              <times/>
              <ci> parameter_2 </ci>
              <ci> species_11 </ci>
            </apply>
          </math>
        </kineticLaw>
      </reaction>
      <reaction id="reaction_1" name="CC_1 (RuBisCO)" reversible="false" fast="false">
        <annotation>
          <COPASI xmlns="http://www.copasi.org/static/sbml">
            <rdf:RDF xmlns:dcterms="http://purl.org/dc/terms/" xmlns:rdf="http://www.w3.org/1999/02/22-rdf-syntax-ns#">
              <rdf:Description rdf:about="#COPASI49">
                <dcterms:created>
                  <rdf:Description>
                    <dcterms:W3CDTF>2010-04-14T14:47:32Z</dcterms:W3CDTF>
                  </rdf:Description>
                </dcterms:created>
              </rdf:Description>
            </rdf:RDF>
          </COPASI>
        </annotation>
        <listOfReactants>
          <speciesReference species="species_3"/>
          <speciesReference species="species_1"/>
          <speciesReference species="species_6"/>
          <speciesReference species="species_14"/>
          <speciesReference species="species_8"/>
          <speciesReference species="species_12"/>
          <speciesReference species="species_5"/>
        </listOfReactants>
        <listOfProducts>
          <speciesReference species="species_2" stoichiometry="2"/>
          <speciesReference species="species_6"/>
          <speciesReference species="species_14"/>
          <speciesReference species="species_8"/>
          <speciesReference species="species_12"/>
          <speciesReference species="species_5"/>
        </listOfProducts>
        <kineticLaw>
          <math xmlns="http://www.w3.org/1998/Math/MathML">
            <apply>
              <divide/>
              <apply>
                <times/>
                <ci> species_3 </ci>
                <apply>
                  <divide/>
                  <apply>
                    <times/>
                    <ci> mwf008a49f_a4ec_49ec_8cdc_30906d544233 </ci>
                    <ci> species_1 </ci>
                  </apply>
                  <apply>
                    <plus/>
                    <ci> species_1 </ci>
                    <apply>
                      <times/>
                      <ci> mwdec52954_3ec3_416b_8d1c_d8191ee0052a </ci>
                      <apply>
                        <plus/>
                        <cn type="integer"> 1 </cn>
                        <apply>
                          <divide/>
                          <ci> species_6 </ci>
                          <ci> mw67c2b3cc_db05_4a74_97af_8d7314b6868b </ci>
                        </apply>
                      </apply>
                    </apply>
                  </apply>
                </apply>
              </apply>
              <apply>
                <plus/>
                <ci> species_3 </ci>
                <apply>
                  <times/>
                  <ci> mw49a330a3_2804_4b34_bed5_55979f9f820c </ci>
                  <apply>
                    <plus/>
                    <cn type="integer"> 1 </cn>
                    <apply>
                      <divide/>
                      <ci> species_2 </ci>
                      <ci> mwa4c7bb69_e0a6_4881_b8c4_8bb392a17249 </ci>
                    </apply>
                    <apply>
                      <divide/>
                      <ci> species_14 </ci>
                      <ci> mwaab87003_70c0_4690_a563_726e460f9c64 </ci>
                    </apply>
                    <apply>
                      <divide/>
                      <ci> species_8 </ci>
                      <ci> mw8642dd0a_5a0f_45a5_b0ca_d246e508136b </ci>
                    </apply>
                    <apply>
                      <divide/>
                      <ci> species_12 </ci>
                      <ci> mwa496f448_c225_4611_af1e_f7f3dfa7977c </ci>
                    </apply>
                    <apply>
                      <divide/>
                      <ci> species_5 </ci>
                      <ci> mw7aeaf567_e744_423f_b2c4_3aeb34386eb6 </ci>
                    </apply>
                  </apply>
                </apply>
              </apply>
            </apply>
          </math>
        </kineticLaw>
      </reaction>
      <reaction id="reaction_2" name="CC_2 (phosphoglycerate kinase)" fast="false">
        <notes>
          <body xmlns="http://www.w3.org/1999/xhtml">
            <pre>Vmax sn&#xeD;&#x17e;eno z 10.3 na 2</pre>
          </body>
        </notes>
        <annotation>
          <COPASI xmlns="http://www.copasi.org/static/sbml">
            <rdf:RDF xmlns:dcterms="http://purl.org/dc/terms/" xmlns:rdf="http://www.w3.org/1999/02/22-rdf-syntax-ns#">
              <rdf:Description rdf:about="#COPASI50">
                <dcterms:created>
                  <rdf:Description>
                    <dcterms:W3CDTF>2010-04-14T15:57:26Z</dcterms:W3CDTF>
                  </rdf:Description>
                </dcterms:created>
              </rdf:Description>
            </rdf:RDF>
          </COPASI>
        </annotation>
        <listOfReactants>
          <speciesReference species="species_2"/>
          <speciesReference species="species_7"/>
        </listOfReactants>
        <listOfProducts>
          <speciesReference species="species_9"/>
          <speciesReference species="species_4"/>
        </listOfProducts>
        <kineticLaw>
          <math xmlns="http://www.w3.org/1998/Math/MathML">
            <apply>
              <divide/>
              <apply>
                <divide/>
                <apply>
                  <times/>
                  <ci> mwfe139de1_b141_420e_a4e5_f59c639c6cf0 </ci>
                  <apply>
                    <minus/>
                    <apply>
                      <times/>
                      <ci> species_2 </ci>
                      <ci> species_7 </ci>
                    </apply>
                    <apply>
                      <divide/>
                      <apply>
                        <times/>
                        <ci> species_9 </ci>
                        <ci> species_4 </ci>
                      </apply>
                      <ci> mwbd9ba0b8_46b5_43a7_894a_1e0a7450c854 </ci>
                    </apply>
                  </apply>
                </apply>
                <apply>
                  <times/>
                  <ci> mw2c56bc50_7445_4f3f_b0b3_328c8ab46588 </ci>
                  <ci> mwe9e7a555_70d3_47a6_a1f2_fa22fd8d6ed7 </ci>
                </apply>
              </apply>
              <apply>
                <times/>
                <apply>
                  <plus/>
                  <cn type="integer"> 1 </cn>
                  <apply>
                    <divide/>
                    <ci> species_2 </ci>
                    <ci> mw2c56bc50_7445_4f3f_b0b3_328c8ab46588 </ci>
                  </apply>
                  <apply>
                    <divide/>
                    <ci> species_9 </ci>
                    <ci> mw029be20c_d850_4c90_b9dd_1b9edf45b78e </ci>
                  </apply>
                </apply>
                <apply>
                  <plus/>
                  <cn type="integer"> 1 </cn>
                  <apply>
                    <divide/>
                    <ci> species_7 </ci>
                    <ci> mwe9e7a555_70d3_47a6_a1f2_fa22fd8d6ed7 </ci>
                  </apply>
                  <apply>
                    <divide/>
                    <ci> species_4 </ci>
                    <ci> mwdb526cdd_dbb7_48a9_b723_39d9218e0f45 </ci>
                  </apply>
                </apply>
              </apply>
            </apply>
          </math>
        </kineticLaw>
      </reaction>
      <reaction id="reaction_3" name="CC_3 (glyceraldehyde 3-phosphate dehydrogenase)" reversible="false" fast="false">
        <notes>
          cannot fit the parameters, even irreversible, model is super sensitive
        </notes>
        <annotation>
          <COPASI xmlns="http://www.copasi.org/static/sbml">
            <rdf:RDF xmlns:dcterms="http://purl.org/dc/terms/" xmlns:rdf="http://www.w3.org/1999/02/22-rdf-syntax-ns#">
              <rdf:Description rdf:about="#COPASI51">
                <dcterms:created>
                  <rdf:Description>
                    <dcterms:W3CDTF>2010-04-14T16:10:42Z</dcterms:W3CDTF>
                  </rdf:Description>
                </dcterms:created>
              </rdf:Description>
            </rdf:RDF>
          </COPASI>
        </annotation>
        <listOfReactants>
          <speciesReference species="species_9"/>
          <speciesReference species="species_5"/>
        </listOfReactants>
        <listOfProducts>
          <speciesReference species="species_10"/>
          <speciesReference species="species_11"/>
        </listOfProducts>
        <kineticLaw>
          <math xmlns="http://www.w3.org/1998/Math/MathML">
            <apply>
              <divide/>
              <apply>
                <times/>
                <ci> mwc727e6a6_e76e_44d0_89f4_bede015cb04c </ci>
                <ci> species_9 </ci>
                <ci> species_5 </ci>
              </apply>
              <apply>
                <times/>
                <apply>
                  <plus/>
                  <ci> species_9 </ci>
                  <ci> mw701b6fb7_2279_4661_a2d5_e1e2e9f47203 </ci>
                </apply>
                <apply>
                  <plus/>
                  <ci> species_5 </ci>
                  <ci> mw9ea5d254_32bc_4a37_aa1f_f4b94da8eadb </ci>
                </apply>
              </apply>
            </apply>
          </math>
        </kineticLaw>
      </reaction>
      <reaction id="reaction_4" name="CC_4 (triose phosphate isomerase)" fast="false">
        <annotation>
          <COPASI xmlns="http://www.copasi.org/static/sbml">
            <rdf:RDF xmlns:dcterms="http://purl.org/dc/terms/" xmlns:rdf="http://www.w3.org/1999/02/22-rdf-syntax-ns#">
              <rdf:Description rdf:about="#COPASI52">
                <dcterms:created>
                  <rdf:Description>
                    <dcterms:W3CDTF>2010-04-14T16:18:37Z</dcterms:W3CDTF>
                  </rdf:Description>
                </dcterms:created>
              </rdf:Description>
            </rdf:RDF>
          </COPASI>
        </annotation>
        <listOfReactants>
          <speciesReference species="species_10"/>
        </listOfReactants>
        <listOfProducts>
          <speciesReference species="species_13"/>
        </listOfProducts>
        <kineticLaw>
          <math xmlns="http://www.w3.org/1998/Math/MathML">
            <apply>
              <divide/>
              <apply>
                <divide/>
                <apply>
                  <times/>
                  <ci> mw8c8ad41e_6d63_473b_960b_322d5feb6f84 </ci>
                  <apply>
                    <minus/>
                    <ci> species_10 </ci>
                    <apply>
                      <divide/>
                      <ci> species_13 </ci>
                      <ci> mwdde5b27b_4aa1_42aa_b292_6613ea7584a3 </ci>
                    </apply>
                  </apply>
                </apply>
                <ci> mw45e74894_6d08_4320_8561_5f203678ea20 </ci>
              </apply>
              <apply>
                <plus/>
                <cn type="integer"> 1 </cn>
                <apply>
                  <divide/>
                  <ci> species_10 </ci>
                  <ci> mw45e74894_6d08_4320_8561_5f203678ea20 </ci>
                </apply>
                <apply>
                  <divide/>
                  <ci> species_13 </ci>
                  <ci> mwe9480149_a1af_4453_bc91_d554fa2d3ca6 </ci>
                </apply>
              </apply>
            </apply>
          </math>
        </kineticLaw>
      </reaction>
      <reaction id="reaction_5" name="CC_5 (aldolase) alpha" fast="false">
        <annotation>
          <COPASI xmlns="http://www.copasi.org/static/sbml">
            <rdf:RDF xmlns:dcterms="http://purl.org/dc/terms/" xmlns:rdf="http://www.w3.org/1999/02/22-rdf-syntax-ns#">
              <rdf:Description rdf:about="#COPASI53">
                <dcterms:created>
                  <rdf:Description>
                    <dcterms:W3CDTF>2010-04-14T16:46:06Z</dcterms:W3CDTF>
                  </rdf:Description>
                </dcterms:created>
              </rdf:Description>
            </rdf:RDF>
          </COPASI>
        </annotation>
        <listOfReactants>
          <speciesReference species="species_10"/>
          <speciesReference species="species_13"/>
          <speciesReference species="species_8"/>
          <speciesReference species="species_16"/>
        </listOfReactants>
        <listOfProducts>
          <speciesReference species="species_14"/>
          <speciesReference species="species_8"/>
          <speciesReference species="species_16"/>
        </listOfProducts>
        <kineticLaw>
          <math xmlns="http://www.w3.org/1998/Math/MathML">
            <apply>
              <divide/>
              <apply>
                <divide/>
                <apply>
                  <times/>
                  <ci> mwdbdd129f_0428_4a42_8427_cf18a0b5568c </ci>
                  <apply>
                    <minus/>
                    <apply>
                      <times/>
                      <ci> species_10 </ci>
                      <ci> species_13 </ci>
                    </apply>
                    <apply>
                      <divide/>
                      <ci> species_14 </ci>
                      <ci> mw245d5cf2_30db_40c3_b1a7_ed389fff8808 </ci>
                    </apply>
                  </apply>
                </apply>
                <apply>
                  <times/>
                  <ci> mwbb269ed3_e863_4676_ad09_90e0b8ecdeaa </ci>
                  <ci> mw4f633989_353b_45be_883a_1bb7bd277373 </ci>
                </apply>
              </apply>
              <apply>
                <minus/>
                <apply>
                  <plus/>
                  <apply>
                    <times/>
                    <apply>
                      <plus/>
                      <cn type="integer"> 1 </cn>
                      <apply>
                        <divide/>
                        <ci> species_14 </ci>
                        <ci> mw7ab603c4_468d_48fb_a480_bd4e362da388 </ci>
                      </apply>
                    </apply>
                    <apply>
                      <plus/>
                      <cn type="integer"> 1 </cn>
                      <apply>
                        <divide/>
                        <ci> species_8 </ci>
                        <ci> mw2e71f10c_f03b_405c_a061_fcdf9347ef34 </ci>
                      </apply>
                    </apply>
                  </apply>
                  <apply>
                    <times/>
                    <apply>
                      <plus/>
                      <cn type="integer"> 1 </cn>
                      <apply>
                        <divide/>
                        <ci> species_13 </ci>
                        <ci> mwbb269ed3_e863_4676_ad09_90e0b8ecdeaa </ci>
                      </apply>
                    </apply>
                    <apply>
                      <plus/>
                      <cn type="integer"> 1 </cn>
                      <apply>
                        <divide/>
                        <ci> species_16 </ci>
                        <ci> mw8452e07f_cacb_403c_acd0_0ba9c5a682a4 </ci>
                      </apply>
                    </apply>
                    <apply>
                      <plus/>
                      <cn type="integer"> 1 </cn>
                      <apply>
                        <divide/>
                        <ci> species_10 </ci>
                        <ci> mw4f633989_353b_45be_883a_1bb7bd277373 </ci>
                      </apply>
                    </apply>
                  </apply>
                </apply>
                <cn type="integer"> 1 </cn>
              </apply>
            </apply>
          </math>
        </kineticLaw>
      </reaction>
      <reaction id="mw4a2dfb59_6a1a_4ee9_82df_26526e2f06cb" name="CC_5 (aldolase) beta" fast="false">
        <listOfReactants>
          <speciesReference species="species_10"/>
          <speciesReference species="species_13"/>
          <speciesReference species="species_8"/>
          <speciesReference species="species_16"/>
        </listOfReactants>
        <listOfProducts>
          <speciesReference species="species_14"/>
          <speciesReference species="species_8"/>
          <speciesReference species="species_16"/>
        </listOfProducts>
        <kineticLaw>
          <math xmlns="http://www.w3.org/1998/Math/MathML">
            <apply>
              <divide/>
              <apply>
                <divide/>
                <apply>
                  <times/>
                  <ci> mwb99ecf86_be1b_470b_bfa8_505121fffade </ci>
                  <apply>
                    <minus/>
                    <apply>
                      <times/>
                      <ci> species_10 </ci>
                      <ci> species_13 </ci>
                    </apply>
                    <apply>
                      <divide/>
                      <ci> species_14 </ci>
                      <ci> mw245d5cf2_30db_40c3_b1a7_ed389fff8808 </ci>
                    </apply>
                  </apply>
                </apply>
                <apply>
                  <times/>
                  <ci> mwea0fa24e_24a5_466e_98ac_e3fa52a0cf29 </ci>
                  <ci> mw04442e65_e412_444f_a161_1f22e1982af3 </ci>
                </apply>
              </apply>
              <apply>
                <minus/>
                <apply>
                  <plus/>
                  <apply>
                    <times/>
                    <apply>
                      <plus/>
                      <cn type="integer"> 1 </cn>
                      <apply>
                        <divide/>
                        <ci> species_14 </ci>
                        <ci> mw0f5dcedd_a1cc_4722_8af9_53d76b92e926 </ci>
                      </apply>
                    </apply>
                    <apply>
                      <plus/>
                      <cn type="integer"> 1 </cn>
                      <apply>
                        <divide/>
                        <ci> species_8 </ci>
                        <ci> mwceca4772_e9d2_418c_8f85_2b14934ad981 </ci>
                      </apply>
                    </apply>
                  </apply>
                  <apply>
                    <times/>
                    <apply>
                      <plus/>
                      <cn type="integer"> 1 </cn>
                      <apply>
                        <divide/>
                        <ci> species_13 </ci>
                        <ci> mwea0fa24e_24a5_466e_98ac_e3fa52a0cf29 </ci>
                      </apply>
                    </apply>
                    <apply>
                      <plus/>
                      <cn type="integer"> 1 </cn>
                      <apply>
                        <divide/>
                        <ci> species_16 </ci>
                        <ci> mwac80ae7a_d501_4561_a348_9165a6aa3ca9 </ci>
                      </apply>
                    </apply>
                    <apply>
                      <plus/>
                      <cn type="integer"> 1 </cn>
                      <apply>
                        <divide/>
                        <ci> species_10 </ci>
                        <ci> mw04442e65_e412_444f_a161_1f22e1982af3 </ci>
                      </apply>
                    </apply>
                  </apply>
                </apply>
                <cn type="integer"> 1 </cn>
              </apply>
            </apply>
          </math>
        </kineticLaw>
      </reaction>
      <reaction id="reaction_6" name="CC_6 alpha (fructose-1,6-bisphosphatase)" reversible="false" fast="false">
        <annotation>
          <COPASI xmlns="http://www.copasi.org/static/sbml">
            <rdf:RDF xmlns:dcterms="http://purl.org/dc/terms/" xmlns:rdf="http://www.w3.org/1999/02/22-rdf-syntax-ns#">
              <rdf:Description rdf:about="#COPASI54">
                <dcterms:created>
                  <rdf:Description>
                    <dcterms:W3CDTF>2010-04-14T16:52:19Z</dcterms:W3CDTF>
                  </rdf:Description>
                </dcterms:created>
              </rdf:Description>
            </rdf:RDF>
          </COPASI>
        </annotation>
        <listOfReactants>
          <speciesReference species="species_14"/>
        </listOfReactants>
        <listOfProducts>
          <speciesReference species="species_15"/>
          <speciesReference species="species_12"/>
        </listOfProducts>
        <kineticLaw>
          <math xmlns="http://www.w3.org/1998/Math/MathML">
            <apply>
              <divide/>
              <apply>
                <times/>
                <ci> mw9dda631f_8096_4e56_a670_fdb559f36d12 </ci>
                <ci> species_14 </ci>
              </apply>
              <apply>
                <plus/>
                <ci> species_14 </ci>
                <apply>
                  <times/>
                  <ci> mwe6b619dd_229f_4afa_af14_be3a25b0e262 </ci>
                  <apply>
                    <plus/>
                    <cn type="integer"> 1 </cn>
                    <apply>
                      <divide/>
                      <ci> species_15 </ci>
                      <ci> mwa90c1c5f_dcc6_48a5_a99f_ce08e7c2c91b </ci>
                    </apply>
                    <apply>
                      <divide/>
                      <ci> species_12 </ci>
                      <ci> mw9f468e68_fa4c_4260_a5af_3b6182abcb92 </ci>
                    </apply>
                  </apply>
                </apply>
              </apply>
            </apply>
          </math>
        </kineticLaw>
      </reaction>
      <reaction id="reaction_7" name="CC_7 (transketolase)" fast="false">
        <annotation>
          <COPASI xmlns="http://www.copasi.org/static/sbml">
            <rdf:RDF xmlns:dcterms="http://purl.org/dc/terms/" xmlns:rdf="http://www.w3.org/1999/02/22-rdf-syntax-ns#">
              <rdf:Description rdf:about="#COPASI55">
                <dcterms:created>
                  <rdf:Description>
                    <dcterms:W3CDTF>2010-04-15T18:06:55Z</dcterms:W3CDTF>
                  </rdf:Description>
                </dcterms:created>
              </rdf:Description>
            </rdf:RDF>
          </COPASI>
        </annotation>
        <listOfReactants>
          <speciesReference species="species_15"/>
          <speciesReference species="species_10"/>
          <speciesReference species="species_19"/>
          <speciesReference species="species_18"/>
        </listOfReactants>
        <listOfProducts>
          <speciesReference species="species_16"/>
          <speciesReference species="species_17"/>
          <speciesReference species="species_19"/>
          <speciesReference species="species_18"/>
        </listOfProducts>
        <kineticLaw>
          <math xmlns="http://www.w3.org/1998/Math/MathML">
            <apply>
              <divide/>
              <apply>
                <divide/>
                <apply>
                  <times/>
                  <ci> mwea0f726e_b6ff_4cf0_8dba_9db4cc0827be </ci>
                  <apply>
                    <minus/>
                    <apply>
                      <times/>
                      <ci> species_15 </ci>
                      <ci> species_10 </ci>
                    </apply>
                    <apply>
                      <divide/>
                      <apply>
                        <times/>
                        <ci> species_17 </ci>
                        <ci> species_16 </ci>
                      </apply>
                      <ci> mw4ec82ea3_67a6_47ad_971a_52a33f180466 </ci>
                    </apply>
                  </apply>
                </apply>
                <apply>
                  <times/>
                  <ci> mwc4303793_935a_4d9c_9355_f8a222d37ac0 </ci>
                  <ci> mw7deed5ff_78c8_45b9_917d_cc27845badc2 </ci>
                </apply>
              </apply>
              <apply>
                <times/>
                <apply>
                  <plus/>
                  <cn type="integer"> 1 </cn>
                  <apply>
                    <divide/>
                    <ci> species_15 </ci>
                    <ci> mwc4303793_935a_4d9c_9355_f8a222d37ac0 </ci>
                  </apply>
                  <apply>
                    <divide/>
                    <ci> species_16 </ci>
                    <ci> mw7d295d9f_4c9f_4e94_a412_f565bee941d5 </ci>
                  </apply>
                </apply>
                <apply>
                  <plus/>
                  <cn type="integer"> 1 </cn>
                  <apply>
                    <divide/>
                    <ci> species_10 </ci>
                    <ci> mw7deed5ff_78c8_45b9_917d_cc27845badc2 </ci>
                  </apply>
                  <apply>
                    <divide/>
                    <ci> species_17 </ci>
                    <ci> mwa979e960_37c3_415a_bbb1_c53d28f528f4 </ci>
                  </apply>
                </apply>
                <apply>
                  <plus/>
                  <cn type="integer"> 1 </cn>
                  <apply>
                    <divide/>
                    <ci> species_19 </ci>
                    <ci> mw1a622259_2bc1_415a_ab2b_1ab13723c061 </ci>
                  </apply>
                  <apply>
                    <divide/>
                    <ci> species_18 </ci>
                    <ci> mw2ac8ecd0_6ff6_4976_911a_fda37e577169 </ci>
                  </apply>
                </apply>
              </apply>
            </apply>
          </math>
        </kineticLaw>
      </reaction>
      <reaction id="reaction_8" name="CC_8 (aldolase)" fast="false">
        <annotation>
          <COPASI xmlns="http://www.copasi.org/static/sbml">
            <rdf:RDF xmlns:dcterms="http://purl.org/dc/terms/" xmlns:rdf="http://www.w3.org/1999/02/22-rdf-syntax-ns#">
              <rdf:Description rdf:about="#COPASI56">
                <dcterms:created>
                  <rdf:Description>
                    <dcterms:W3CDTF>2010-04-20T11:20:56Z</dcterms:W3CDTF>
                  </rdf:Description>
                </dcterms:created>
              </rdf:Description>
            </rdf:RDF>
          </COPASI>
        </annotation>
        <listOfReactants>
          <speciesReference species="species_13"/>
          <speciesReference species="species_16"/>
          <speciesReference species="species_14"/>
          <speciesReference species="species_10"/>
        </listOfReactants>
        <listOfProducts>
          <speciesReference species="species_8"/>
          <speciesReference species="species_14"/>
          <speciesReference species="species_10"/>
        </listOfProducts>
        <kineticLaw>
          <math xmlns="http://www.w3.org/1998/Math/MathML">
            <apply>
              <divide/>
              <apply>
                <divide/>
                <apply>
                  <times/>
                  <ci> mw33ab4422_ba35_4d2b_9620_d274168c7e1d </ci>
                  <apply>
                    <minus/>
                    <apply>
                      <times/>
                      <ci> species_13 </ci>
                      <ci> species_16 </ci>
                    </apply>
                    <apply>
                      <divide/>
                      <ci> species_8 </ci>
                      <ci> mwf44df5f6_9e91_4081_a77d_911fe8867849 </ci>
                    </apply>
                  </apply>
                </apply>
                <apply>
                  <times/>
                  <ci> mwbb269ed3_e863_4676_ad09_90e0b8ecdeaa </ci>
                  <ci> mw8452e07f_cacb_403c_acd0_0ba9c5a682a4 </ci>
                </apply>
              </apply>
              <apply>
                <minus/>
                <apply>
                  <plus/>
                  <apply>
                    <times/>
                    <apply>
                      <plus/>
                      <cn type="integer"> 1 </cn>
                      <apply>
                        <divide/>
                        <ci> species_14 </ci>
                        <ci> mw7ab603c4_468d_48fb_a480_bd4e362da388 </ci>
                      </apply>
                    </apply>
                    <apply>
                      <plus/>
                      <cn type="integer"> 1 </cn>
                      <apply>
                        <divide/>
                        <ci> species_8 </ci>
                        <ci> mw2e71f10c_f03b_405c_a061_fcdf9347ef34 </ci>
                      </apply>
                    </apply>
                  </apply>
                  <apply>
                    <times/>
                    <apply>
                      <plus/>
                      <cn type="integer"> 1 </cn>
                      <apply>
                        <divide/>
                        <ci> species_13 </ci>
                        <ci> mwbb269ed3_e863_4676_ad09_90e0b8ecdeaa </ci>
                      </apply>
                    </apply>
                    <apply>
                      <plus/>
                      <cn type="integer"> 1 </cn>
                      <apply>
                        <divide/>
                        <ci> species_16 </ci>
                        <ci> mw8452e07f_cacb_403c_acd0_0ba9c5a682a4 </ci>
                      </apply>
                    </apply>
                    <apply>
                      <plus/>
                      <cn type="integer"> 1 </cn>
                      <apply>
                        <divide/>
                        <ci> species_10 </ci>
                        <ci> mw4f633989_353b_45be_883a_1bb7bd277373 </ci>
                      </apply>
                    </apply>
                  </apply>
                </apply>
                <cn type="integer"> 1 </cn>
              </apply>
            </apply>
          </math>
        </kineticLaw>
      </reaction>
      <reaction id="mw579ab426_dc3d_47f2_b107_586b2d52afbb" name="CC_8 (aldolase) beta" fast="false">
        <listOfReactants>
          <speciesReference species="species_13"/>
          <speciesReference species="species_16"/>
          <speciesReference species="species_14"/>
          <speciesReference species="species_10"/>
        </listOfReactants>
        <listOfProducts>
          <speciesReference species="species_8"/>
          <speciesReference species="species_14"/>
          <speciesReference species="species_10"/>
        </listOfProducts>
        <kineticLaw>
          <math xmlns="http://www.w3.org/1998/Math/MathML">
            <apply>
              <divide/>
              <apply>
                <divide/>
                <apply>
                  <times/>
                  <ci> mwab77f3b2_2d37_478d_848b_36321fec0769 </ci>
                  <apply>
                    <minus/>
                    <apply>
                      <times/>
                      <ci> species_13 </ci>
                      <ci> species_16 </ci>
                    </apply>
                    <apply>
                      <divide/>
                      <ci> species_8 </ci>
                      <ci> mwf44df5f6_9e91_4081_a77d_911fe8867849 </ci>
                    </apply>
                  </apply>
                </apply>
                <apply>
                  <times/>
                  <ci> mwea0fa24e_24a5_466e_98ac_e3fa52a0cf29 </ci>
                  <ci> mwac80ae7a_d501_4561_a348_9165a6aa3ca9 </ci>
                </apply>
              </apply>
              <apply>
                <minus/>
                <apply>
                  <plus/>
                  <apply>
                    <times/>
                    <apply>
                      <plus/>
                      <cn type="integer"> 1 </cn>
                      <apply>
                        <divide/>
                        <ci> species_14 </ci>
                        <ci> mw0f5dcedd_a1cc_4722_8af9_53d76b92e926 </ci>
                      </apply>
                    </apply>
                    <apply>
                      <plus/>
                      <cn type="integer"> 1 </cn>
                      <apply>
                        <divide/>
                        <ci> species_8 </ci>
                        <ci> mwceca4772_e9d2_418c_8f85_2b14934ad981 </ci>
                      </apply>
                    </apply>
                  </apply>
                  <apply>
                    <times/>
                    <apply>
                      <plus/>
                      <cn type="integer"> 1 </cn>
                      <apply>
                        <divide/>
                        <ci> species_13 </ci>
                        <ci> mwea0fa24e_24a5_466e_98ac_e3fa52a0cf29 </ci>
                      </apply>
                    </apply>
                    <apply>
                      <plus/>
                      <cn type="integer"> 1 </cn>
                      <apply>
                        <divide/>
                        <ci> species_16 </ci>
                        <ci> mwac80ae7a_d501_4561_a348_9165a6aa3ca9 </ci>
                      </apply>
                    </apply>
                    <apply>
                      <plus/>
                      <cn type="integer"> 1 </cn>
                      <apply>
                        <divide/>
                        <ci> species_10 </ci>
                        <ci> mw04442e65_e412_444f_a161_1f22e1982af3 </ci>
                      </apply>
                    </apply>
                  </apply>
                </apply>
                <cn type="integer"> 1 </cn>
              </apply>
            </apply>
          </math>
        </kineticLaw>
      </reaction>
      <reaction id="reaction_9" name="CC_9 (sedoheptulose-1,7 bisphosphatase)" reversible="false" fast="false">
        <annotation>
          <COPASI xmlns="http://www.copasi.org/static/sbml">
            <rdf:RDF xmlns:dcterms="http://purl.org/dc/terms/" xmlns:rdf="http://www.w3.org/1999/02/22-rdf-syntax-ns#">
              <rdf:Description rdf:about="#COPASI57">
                <dcterms:created>
                  <rdf:Description>
                    <dcterms:W3CDTF>2010-04-21T02:31:25Z</dcterms:W3CDTF>
                  </rdf:Description>
                </dcterms:created>
              </rdf:Description>
            </rdf:RDF>
          </COPASI>
        </annotation>
        <listOfReactants>
          <speciesReference species="species_8"/>
          <speciesReference species="species_14"/>
        </listOfReactants>
        <listOfProducts>
          <speciesReference species="species_19"/>
          <speciesReference species="species_14"/>
        </listOfProducts>
        <kineticLaw>
          <math xmlns="http://www.w3.org/1998/Math/MathML">
            <apply>
              <divide/>
              <apply>
                <times/>
                <ci> mw5c6f658c_7714_4fbb_be83_5ef825b3e08b </ci>
                <ci> species_8 </ci>
              </apply>
              <apply>
                <plus/>
                <ci> species_8 </ci>
                <apply>
                  <times/>
                  <ci> mw0aae14e4_ec77_4600_bee7_e59952143e2a </ci>
                  <apply>
                    <plus/>
                    <cn type="integer"> 1 </cn>
                    <apply>
                      <divide/>
                      <ci> species_14 </ci>
                      <ci> mwb763e6bb_8f02_4ce1_b771_3e93c0e3c7ac </ci>
                    </apply>
                  </apply>
                </apply>
              </apply>
            </apply>
          </math>
        </kineticLaw>
      </reaction>
      <reaction id="reaction_10" name="CC_10 (transketolase)" fast="false">
        <annotation>
          <COPASI xmlns="http://www.copasi.org/static/sbml">
            <rdf:RDF xmlns:dcterms="http://purl.org/dc/terms/" xmlns:rdf="http://www.w3.org/1999/02/22-rdf-syntax-ns#">
              <rdf:Description rdf:about="#COPASI58">
                <dcterms:created>
                  <rdf:Description>
                    <dcterms:W3CDTF>2010-04-21T03:46:16Z</dcterms:W3CDTF>
                  </rdf:Description>
                </dcterms:created>
              </rdf:Description>
            </rdf:RDF>
          </COPASI>
        </annotation>
        <listOfReactants>
          <speciesReference species="species_19"/>
          <speciesReference species="species_10"/>
          <speciesReference species="species_15"/>
          <speciesReference species="species_16"/>
        </listOfReactants>
        <listOfProducts>
          <speciesReference species="species_18"/>
          <speciesReference species="species_17"/>
          <speciesReference species="species_15"/>
          <speciesReference species="species_16"/>
        </listOfProducts>
        <kineticLaw>
          <math xmlns="http://www.w3.org/1998/Math/MathML">
            <apply>
              <divide/>
              <apply>
                <divide/>
                <apply>
                  <times/>
                  <ci> mw6e8005dd_31e8_483e_902a_8870307bf558 </ci>
                  <apply>
                    <minus/>
                    <apply>
                      <times/>
                      <ci> species_10 </ci>
                      <ci> species_19 </ci>
                    </apply>
                    <apply>
                      <divide/>
                      <apply>
                        <times/>
                        <ci> species_18 </ci>
                        <ci> species_17 </ci>
                      </apply>
                      <ci> mw075f4d45_ceca_4aad_bc29_89b6915e46f7 </ci>
                    </apply>
                  </apply>
                </apply>
                <apply>
                  <times/>
                  <ci> mw1a622259_2bc1_415a_ab2b_1ab13723c061 </ci>
                  <ci> mw7deed5ff_78c8_45b9_917d_cc27845badc2 </ci>
                </apply>
              </apply>
              <apply>
                <times/>
                <apply>
                  <plus/>
                  <cn type="integer"> 1 </cn>
                  <apply>
                    <divide/>
                    <ci> species_15 </ci>
                    <ci> mwc4303793_935a_4d9c_9355_f8a222d37ac0 </ci>
                  </apply>
                  <apply>
                    <divide/>
                    <ci> species_16 </ci>
                    <ci> mw7d295d9f_4c9f_4e94_a412_f565bee941d5 </ci>
                  </apply>
                </apply>
                <apply>
                  <plus/>
                  <cn type="integer"> 1 </cn>
                  <apply>
                    <divide/>
                    <ci> species_10 </ci>
                    <ci> mw7deed5ff_78c8_45b9_917d_cc27845badc2 </ci>
                  </apply>
                  <apply>
                    <divide/>
                    <ci> species_17 </ci>
                    <ci> mwa979e960_37c3_415a_bbb1_c53d28f528f4 </ci>
                  </apply>
                </apply>
                <apply>
                  <plus/>
                  <cn type="integer"> 1 </cn>
                  <apply>
                    <divide/>
                    <ci> species_19 </ci>
                    <ci> mw1a622259_2bc1_415a_ab2b_1ab13723c061 </ci>
                  </apply>
                  <apply>
                    <divide/>
                    <ci> species_18 </ci>
                    <ci> mw2ac8ecd0_6ff6_4976_911a_fda37e577169 </ci>
                  </apply>
                </apply>
              </apply>
            </apply>
          </math>
        </kineticLaw>
      </reaction>
      <reaction id="reaction_11" name="C_11 (phosphopentose isomerase)" fast="false">
        <annotation>
          <COPASI xmlns="http://www.copasi.org/static/sbml">
            <rdf:RDF xmlns:dcterms="http://purl.org/dc/terms/" xmlns:rdf="http://www.w3.org/1999/02/22-rdf-syntax-ns#">
              <rdf:Description rdf:about="#COPASI59">
                <dcterms:created>
                  <rdf:Description>
                    <dcterms:W3CDTF>2010-04-23T03:43:39Z</dcterms:W3CDTF>
                  </rdf:Description>
                </dcterms:created>
              </rdf:Description>
            </rdf:RDF>
          </COPASI>
        </annotation>
        <listOfReactants>
          <speciesReference species="species_18"/>
        </listOfReactants>
        <listOfProducts>
          <speciesReference species="species_20"/>
        </listOfProducts>
        <kineticLaw>
          <math xmlns="http://www.w3.org/1998/Math/MathML">
            <apply>
              <divide/>
              <apply>
                <divide/>
                <apply>
                  <times/>
                  <ci> mw4fbb318e_c400_4af5_8e3f_e80aec639ee3 </ci>
                  <apply>
                    <minus/>
                    <ci> species_18 </ci>
                    <apply>
                      <divide/>
                      <ci> species_20 </ci>
                      <ci> mw94fab6bb_d1d8_4344_ac40_d9ea47173826 </ci>
                    </apply>
                  </apply>
                </apply>
                <ci> mwa30de51d_2878_43a4_9904_9d4ae59e4d5f </ci>
              </apply>
              <apply>
                <plus/>
                <cn type="integer"> 1 </cn>
                <apply>
                  <divide/>
                  <ci> species_20 </ci>
                  <ci> mwbcd8e81a_8fd0_431d_a45f_96809fe5f25e </ci>
                </apply>
                <apply>
                  <divide/>
                  <ci> species_18 </ci>
                  <ci> mwa30de51d_2878_43a4_9904_9d4ae59e4d5f </ci>
                </apply>
              </apply>
            </apply>
          </math>
        </kineticLaw>
      </reaction>
      <reaction id="reaction_12" name="C_12 (phosphopentose epimerase)" fast="false">
        <annotation>
          <COPASI xmlns="http://www.copasi.org/static/sbml">
            <rdf:RDF xmlns:dcterms="http://purl.org/dc/terms/" xmlns:rdf="http://www.w3.org/1999/02/22-rdf-syntax-ns#">
              <rdf:Description rdf:about="#COPASI60">
                <dcterms:created>
                  <rdf:Description>
                    <dcterms:W3CDTF>2010-04-23T03:43:48Z</dcterms:W3CDTF>
                  </rdf:Description>
                </dcterms:created>
              </rdf:Description>
            </rdf:RDF>
          </COPASI>
        </annotation>
        <listOfReactants>
          <speciesReference species="species_17"/>
        </listOfReactants>
        <listOfProducts>
          <speciesReference species="species_20"/>
        </listOfProducts>
        <kineticLaw>
          <math xmlns="http://www.w3.org/1998/Math/MathML">
            <apply>
              <divide/>
              <apply>
                <divide/>
                <apply>
                  <times/>
                  <ci> mw702a7f39_5675_48ad_953a_4bcbbdc8e1a2 </ci>
                  <apply>
                    <minus/>
                    <ci> species_17 </ci>
                    <apply>
                      <divide/>
                      <ci> species_20 </ci>
                      <ci> mw46a0d4e0_a24e_4d84_ac9d_1d098ed93c0b </ci>
                    </apply>
                  </apply>
                </apply>
                <ci> mw2b9ef1b6_2211_42a1_b348_82d2857de9e8 </ci>
              </apply>
              <apply>
                <plus/>
                <cn type="integer"> 1 </cn>
                <apply>
                  <divide/>
                  <ci> species_20 </ci>
                  <ci> mw7d775c75_a2a5_4922_9911_51dc1b8b2f5e </ci>
                </apply>
                <apply>
                  <divide/>
                  <ci> species_17 </ci>
                  <ci> mw2b9ef1b6_2211_42a1_b348_82d2857de9e8 </ci>
                </apply>
              </apply>
            </apply>
          </math>
        </kineticLaw>
      </reaction>
      <reaction id="reaction_13" name="C_13 (phosphoribulokinase)" reversible="false" fast="false">
        <annotation>
          <COPASI xmlns="http://www.copasi.org/static/sbml">
            <rdf:RDF xmlns:dcterms="http://purl.org/dc/terms/" xmlns:rdf="http://www.w3.org/1999/02/22-rdf-syntax-ns#">
              <rdf:Description rdf:about="#COPASI61">
                <dcterms:created>
                  <rdf:Description>
                    <dcterms:W3CDTF>2010-04-23T03:48:04Z</dcterms:W3CDTF>
                  </rdf:Description>
                </dcterms:created>
              </rdf:Description>
            </rdf:RDF>
          </COPASI>
        </annotation>
        <listOfReactants>
          <speciesReference species="species_20"/>
          <speciesReference species="species_7"/>
          <speciesReference species="species_12"/>
          <speciesReference species="species_2"/>
        </listOfReactants>
        <listOfProducts>
          <speciesReference species="species_3"/>
          <speciesReference species="species_4"/>
          <speciesReference species="species_12"/>
          <speciesReference species="species_2"/>
        </listOfProducts>
        <kineticLaw>
          <math xmlns="http://www.w3.org/1998/Math/MathML">
            <apply>
              <divide/>
              <apply>
                <times/>
                <ci> mwd486ae05_3de1_42aa_9584_2edc458d0c59 </ci>
                <ci> species_7 </ci>
                <ci> species_20 </ci>
              </apply>
              <apply>
                <times/>
                <apply>
                  <plus/>
                  <apply>
                    <times/>
                    <ci> species_7 </ci>
                    <apply>
                      <plus/>
                      <cn type="integer"> 1 </cn>
                      <apply>
                        <divide/>
                        <ci> species_4 </ci>
                        <ci> mw16745cb2_2a9e_48f6_8cef_80e44ec67119 </ci>
                      </apply>
                    </apply>
                  </apply>
                  <apply>
                    <times/>
                    <ci> mwc1d6540f_78d6_40ae_8e94_d6db3d674a6e </ci>
                    <apply>
                      <plus/>
                      <cn type="integer"> 1 </cn>
                      <apply>
                        <divide/>
                        <ci> species_4 </ci>
                        <ci> mw814665c4_d157_4663_a75e_af6f8f891fb0 </ci>
                      </apply>
                    </apply>
                  </apply>
                </apply>
                <apply>
                  <plus/>
                  <ci> species_20 </ci>
                  <apply>
                    <times/>
                    <ci> mw9c902b95_94d4_4dff_912f_eb93bd74d440 </ci>
                    <apply>
                      <plus/>
                      <cn type="integer"> 1 </cn>
                      <apply>
                        <divide/>
                        <ci> species_2 </ci>
                        <ci> mwd947eee9_9a97_4305_a38f_5d0342490834 </ci>
                      </apply>
                      <apply>
                        <divide/>
                        <ci> species_3 </ci>
                        <ci> mw0b12ed4b_ffff_47bd_a925_140813e42732 </ci>
                      </apply>
                      <apply>
                        <divide/>
                        <ci> species_12 </ci>
                        <ci> mw6bb6ce48_f2df_4db7_abe8_95a611a6672b </ci>
                      </apply>
                    </apply>
                  </apply>
                </apply>
              </apply>
            </apply>
          </math>
        </kineticLaw>
      </reaction>
      <reaction id="reaction_14" name="GPI (glucosephosphate isomerase)" fast="false">
        <annotation>
          <COPASI xmlns="http://www.copasi.org/static/sbml">
            <rdf:RDF xmlns:dcterms="http://purl.org/dc/terms/" xmlns:rdf="http://www.w3.org/1999/02/22-rdf-syntax-ns#">
              <rdf:Description rdf:about="#COPASI62">
                <dcterms:created>
                  <rdf:Description>
                    <dcterms:W3CDTF>2010-04-29T13:08:18Z</dcterms:W3CDTF>
                  </rdf:Description>
                </dcterms:created>
              </rdf:Description>
            </rdf:RDF>
          </COPASI>
        </annotation>
        <listOfReactants>
          <speciesReference species="species_15"/>
        </listOfReactants>
        <listOfProducts>
          <speciesReference species="species_21"/>
        </listOfProducts>
        <kineticLaw>
          <math xmlns="http://www.w3.org/1998/Math/MathML">
            <apply>
              <divide/>
              <apply>
                <divide/>
                <apply>
                  <times/>
                  <ci> mw243dc3c0_44b5_4ef5_b8ba_92846b4fee4c </ci>
                  <apply>
                    <minus/>
                    <ci> species_15 </ci>
                    <apply>
                      <divide/>
                      <ci> species_21 </ci>
                      <ci> mwaeeded85_9203_48b6_89a9_9dbf6c0d38da </ci>
                    </apply>
                  </apply>
                </apply>
                <ci> mw698ea6a7_3613_4b7f_bc2b_677f96b7aac4 </ci>
              </apply>
              <apply>
                <plus/>
                <apply>
                  <divide/>
                  <apply>
                    <times/>
                    <cn type="integer"> 1 </cn>
                    <ci> species_15 </ci>
                  </apply>
                  <ci> mw698ea6a7_3613_4b7f_bc2b_677f96b7aac4 </ci>
                </apply>
                <apply>
                  <divide/>
                  <ci> species_21 </ci>
                  <ci> mw302b3481_87fb_465f_8407_8adc72d6c8b3 </ci>
                </apply>
              </apply>
            </apply>
          </math>
        </kineticLaw>
      </reaction>
      <reaction id="mw6ca245ce_5769_4e56_893d_f2a8e43f8119" name="OPP_1 (glucose-6-phosphate dehydrogenase)" reversible="false" fast="false">
        <listOfReactants>
          <speciesReference species="species_21"/>
        </listOfReactants>
        <listOfProducts>
          <speciesReference species="mw3447e887_c5e2_4271_9e5f_50c309bc8dc3"/>
        </listOfProducts>
        <kineticLaw>
          <math xmlns="http://www.w3.org/1998/Math/MathML">
            <apply>
              <divide/>
              <apply>
                <times/>
                <ci> mw84e3d5fb_d3f5_4a42_a963_2d0e4de0c9fa </ci>
                <ci> species_21 </ci>
              </apply>
              <apply>
                <times/>
                <ci> mw212994b8_ca26_4fbc_a13e_bb054a312812 </ci>
                <apply>
                  <plus/>
                  <cn type="integer"> 1 </cn>
                  <apply>
                    <divide/>
                    <ci> species_21 </ci>
                    <ci> mw212994b8_ca26_4fbc_a13e_bb054a312812 </ci>
                  </apply>
                  <apply>
                    <divide/>
                    <ci> mw3447e887_c5e2_4271_9e5f_50c309bc8dc3 </ci>
                    <ci> mw80012d61_bf17_467d_8029_8785e8b66833 </ci>
                  </apply>
                </apply>
              </apply>
            </apply>
          </math>
        </kineticLaw>
      </reaction>
      <reaction id="mw068859c7_1ee9_41f0_aaab_4cb88de606d7" name="OPP_2 (phosphogluconate dehydrogenase)" reversible="false" fast="false">
        <listOfReactants>
          <speciesReference species="mw3447e887_c5e2_4271_9e5f_50c309bc8dc3"/>
          <speciesReference species="species_11"/>
        </listOfReactants>
        <listOfProducts>
          <speciesReference species="species_20"/>
          <speciesReference species="species_5"/>
        </listOfProducts>
        <kineticLaw>
          <math xmlns="http://www.w3.org/1998/Math/MathML">
            <apply>
              <divide/>
              <apply>
                <times/>
                <ci> mwacee8ded_69a8_4141_87f2_2622f06daa29 </ci>
                <ci> mw3447e887_c5e2_4271_9e5f_50c309bc8dc3 </ci>
                <ci> species_11 </ci>
              </apply>
              <apply>
                <times/>
                <apply>
                  <plus/>
                  <ci> mw3447e887_c5e2_4271_9e5f_50c309bc8dc3 </ci>
                  <ci> mw9aad6b3a_ddc4_4aa7_af1d_9c6f98a72a80 </ci>
                </apply>
                <apply>
                  <plus/>
                  <ci> species_11 </ci>
                  <ci> mwbf2d484b_0c51_4597_84e7_a9d72a8ed607 </ci>
                </apply>
              </apply>
            </apply>
          </math>
        </kineticLaw>
      </reaction>
      <reaction id="reaction_33" name="GSM_1 (simplified phosphoserine transaminase)" reversible="false" fast="false">
        <annotation>
          <COPASI xmlns="http://www.copasi.org/static/sbml">
            <rdf:RDF xmlns:dcterms="http://purl.org/dc/terms/" xmlns:rdf="http://www.w3.org/1999/02/22-rdf-syntax-ns#">
              <rdf:Description rdf:about="#COPASI81">
                <dcterms:created>
                  <rdf:Description>
                    <dcterms:W3CDTF>2011-06-15T16:11:22Z</dcterms:W3CDTF>
                  </rdf:Description>
                </dcterms:created>
              </rdf:Description>
            </rdf:RDF>
          </COPASI>
        </annotation>
        <listOfReactants>
          <speciesReference species="species_2"/>
        </listOfReactants>
        <listOfProducts>
          <speciesReference species="species_29"/>
        </listOfProducts>
        <kineticLaw>
          <math xmlns="http://www.w3.org/1998/Math/MathML">
            <apply>
              <divide/>
              <apply>
                <times/>
                <ci> mwa5897908_6cba_4e9b_ae16_669f6cc2215d </ci>
                <ci> species_2 </ci>
              </apply>
              <apply>
                <plus/>
                <ci> mwaea8733c_8524_430c_8160_9ceaeae69d21 </ci>
                <ci> species_2 </ci>
              </apply>
            </apply>
          </math>
        </kineticLaw>
      </reaction>
      <reaction id="mwd149e74a_6b61_4bd9_8b74_1d3187a49160" name="GSM_2 (glycine transaminase)" reversible="false" fast="false">
        <listOfReactants>
          <speciesReference species="species_27"/>
        </listOfReactants>
        <listOfProducts>
          <speciesReference species="species_28"/>
        </listOfProducts>
        <kineticLaw>
          <math xmlns="http://www.w3.org/1998/Math/MathML">
            <apply>
              <divide/>
              <apply>
                <times/>
                <ci> mw016a3190_5878_41d4_8022_96365a5cde42 </ci>
                <ci> species_27 </ci>
              </apply>
              <apply>
                <plus/>
                <ci> mw1862dfa3_5857_4ef7_82ea_209a042715a4 </ci>
                <ci> species_27 </ci>
              </apply>
            </apply>
          </math>
        </kineticLaw>
      </reaction>
      <reaction id="mw33f9b969_7c4e_45ca_9a58_1283f92cad68" name="PP_1 (RuBisCO O2)" reversible="false" fast="false">
        <listOfReactants>
          <speciesReference species="species_3"/>
          <speciesReference species="species_1"/>
          <speciesReference species="species_6"/>
          <speciesReference species="species_2"/>
          <speciesReference species="species_14"/>
          <speciesReference species="species_8"/>
          <speciesReference species="species_12"/>
          <speciesReference species="species_5"/>
        </listOfReactants>
        <listOfProducts>
          <speciesReference species="species_25"/>
          <speciesReference species="species_2"/>
          <speciesReference species="species_6"/>
          <speciesReference species="species_14"/>
          <speciesReference species="species_8"/>
          <speciesReference species="species_12"/>
          <speciesReference species="species_5"/>
        </listOfProducts>
        <kineticLaw>
          <math xmlns="http://www.w3.org/1998/Math/MathML">
            <apply>
              <divide/>
              <apply>
                <times/>
                <ci> species_3 </ci>
                <apply>
                  <divide/>
                  <apply>
                    <times/>
                    <ci> mw9f919ddc_7006_491f_b827_5b5094d66dd0 </ci>
                    <ci> species_1 </ci>
                  </apply>
                  <apply>
                    <plus/>
                    <ci> species_1 </ci>
                    <apply>
                      <times/>
                      <ci> mwdec52954_3ec3_416b_8d1c_d8191ee0052a </ci>
                      <apply>
                        <plus/>
                        <cn type="integer"> 1 </cn>
                        <apply>
                          <divide/>
                          <ci> species_6 </ci>
                          <ci> mw67c2b3cc_db05_4a74_97af_8d7314b6868b </ci>
                        </apply>
                      </apply>
                    </apply>
                  </apply>
                </apply>
              </apply>
              <apply>
                <plus/>
                <ci> species_3 </ci>
                <apply>
                  <times/>
                  <ci> mw49a330a3_2804_4b34_bed5_55979f9f820c </ci>
                  <apply>
                    <plus/>
                    <cn type="integer"> 1 </cn>
                    <apply>
                      <divide/>
                      <ci> species_2 </ci>
                      <ci> mwa4c7bb69_e0a6_4881_b8c4_8bb392a17249 </ci>
                    </apply>
                    <apply>
                      <divide/>
                      <ci> species_14 </ci>
                      <ci> mwaab87003_70c0_4690_a563_726e460f9c64 </ci>
                    </apply>
                    <apply>
                      <divide/>
                      <ci> species_8 </ci>
                      <ci> mw8642dd0a_5a0f_45a5_b0ca_d246e508136b </ci>
                    </apply>
                    <apply>
                      <divide/>
                      <ci> species_12 </ci>
                      <ci> mwa496f448_c225_4611_af1e_f7f3dfa7977c </ci>
                    </apply>
                    <apply>
                      <divide/>
                      <ci> species_5 </ci>
                      <ci> mw7aeaf567_e744_423f_b2c4_3aeb34386eb6 </ci>
                    </apply>
                  </apply>
                </apply>
              </apply>
            </apply>
          </math>
        </kineticLaw>
      </reaction>
      <reaction id="reaction_22" name="PP_2a (phosphoglycolate phosphatase)" reversible="false" fast="false">
        <annotation>
          <COPASI xmlns="http://www.copasi.org/static/sbml">
            <rdf:RDF xmlns:dcterms="http://purl.org/dc/terms/" xmlns:rdf="http://www.w3.org/1999/02/22-rdf-syntax-ns#">
              <rdf:Description rdf:about="#COPASI70">
                <dcterms:created>
                  <rdf:Description>
                    <dcterms:W3CDTF>2011-05-09T23:56:05Z</dcterms:W3CDTF>
                  </rdf:Description>
                </dcterms:created>
              </rdf:Description>
            </rdf:RDF>
          </COPASI>
        </annotation>
        <listOfReactants>
          <speciesReference species="species_25"/>
        </listOfReactants>
        <listOfProducts>
          <speciesReference species="species_26"/>
          <speciesReference species="species_12"/>
        </listOfProducts>
        <kineticLaw>
          <math xmlns="http://www.w3.org/1998/Math/MathML">
            <apply>
              <divide/>
              <apply>
                <times/>
                <ci> mw3c5b8b60_a85d_4b23_8f30_04a8715af44c </ci>
                <ci> species_25 </ci>
              </apply>
              <apply>
                <plus/>
                <ci> species_25 </ci>
                <apply>
                  <times/>
                  <ci> mw04118d88_412e_49b2_8ed5_aba0f23d1258 </ci>
                  <apply>
                    <plus/>
                    <cn type="integer"> 1 </cn>
                    <apply>
                      <divide/>
                      <ci> species_26 </ci>
                      <ci> mw42e7bfb9_db8f_4b73_bd5b_4f46a35e36a0 </ci>
                    </apply>
                  </apply>
                  <apply>
                    <plus/>
                    <cn type="integer"> 1 </cn>
                    <apply>
                      <divide/>
                      <ci> species_12 </ci>
                      <ci> mw43a4fc8c_e159_44c4_aca5_0de4d39f2892 </ci>
                    </apply>
                  </apply>
                </apply>
              </apply>
            </apply>
          </math>
        </kineticLaw>
      </reaction>
      <reaction id="mw888f46db_cf06_4f12_ad55_d96247e91c02" name="PP_2b (phosphoglycolate phosphatase)" reversible="false" fast="false">
        <listOfReactants>
          <speciesReference species="species_25"/>
        </listOfReactants>
        <listOfProducts>
          <speciesReference species="species_26"/>
          <speciesReference species="species_12"/>
        </listOfProducts>
        <kineticLaw>
          <math xmlns="http://www.w3.org/1998/Math/MathML">
            <apply>
              <divide/>
              <apply>
                <times/>
                <ci> mwa378ec6c_6ace_46c3_a515_4be6d27ac144 </ci>
                <ci> species_25 </ci>
              </apply>
              <apply>
                <plus/>
                <ci> species_25 </ci>
                <apply>
                  <times/>
                  <ci> mw701ca18f_a968_4128_8415_d39acae3e377 </ci>
                  <apply>
                    <plus/>
                    <cn type="integer"> 1 </cn>
                    <apply>
                      <divide/>
                      <ci> species_26 </ci>
                      <ci> mw42e7bfb9_db8f_4b73_bd5b_4f46a35e36a0 </ci>
                    </apply>
                  </apply>
                  <apply>
                    <plus/>
                    <cn type="integer"> 1 </cn>
                    <apply>
                      <divide/>
                      <ci> species_12 </ci>
                      <ci> mw43a4fc8c_e159_44c4_aca5_0de4d39f2892 </ci>
                    </apply>
                  </apply>
                </apply>
              </apply>
            </apply>
          </math>
        </kineticLaw>
      </reaction>
      <reaction id="mw84530e4e_bd49_4c49_96fa_3753a80777df" name="PP_2c (phosphoglycolate phosphatase)" reversible="false" fast="false">
        <listOfReactants>
          <speciesReference species="species_25"/>
        </listOfReactants>
        <listOfProducts>
          <speciesReference species="species_26"/>
          <speciesReference species="species_12"/>
        </listOfProducts>
        <kineticLaw>
          <math xmlns="http://www.w3.org/1998/Math/MathML">
            <apply>
              <divide/>
              <apply>
                <times/>
                <ci> mwe7492e74_1fd5_412c_9bd7_c33659cbb9ae </ci>
                <ci> species_25 </ci>
              </apply>
              <apply>
                <plus/>
                <ci> species_25 </ci>
                <apply>
                  <times/>
                  <ci> mw2026f64b_36e7_4da9_8f99_4179a8aa5a0f </ci>
                  <apply>
                    <plus/>
                    <cn type="integer"> 1 </cn>
                    <apply>
                      <divide/>
                      <ci> species_26 </ci>
                      <ci> mw42e7bfb9_db8f_4b73_bd5b_4f46a35e36a0 </ci>
                    </apply>
                  </apply>
                  <apply>
                    <plus/>
                    <cn type="integer"> 1 </cn>
                    <apply>
                      <divide/>
                      <ci> species_12 </ci>
                      <ci> mw43a4fc8c_e159_44c4_aca5_0de4d39f2892 </ci>
                    </apply>
                  </apply>
                </apply>
              </apply>
            </apply>
          </math>
        </kineticLaw>
      </reaction>
      <reaction id="reaction_23" name="PP_3 (glycolate oxidase)" reversible="false" fast="false">
        <annotation>
          <COPASI xmlns="http://www.copasi.org/static/sbml">
            <rdf:RDF xmlns:dcterms="http://purl.org/dc/terms/" xmlns:rdf="http://www.w3.org/1999/02/22-rdf-syntax-ns#">
              <rdf:Description rdf:about="#COPASI71">
                <dcterms:created>
                  <rdf:Description>
                    <dcterms:W3CDTF>2011-05-10T00:12:50Z</dcterms:W3CDTF>
                  </rdf:Description>
                </dcterms:created>
              </rdf:Description>
            </rdf:RDF>
          </COPASI>
        </annotation>
        <listOfReactants>
          <speciesReference species="species_26"/>
        </listOfReactants>
        <listOfProducts>
          <speciesReference species="species_27"/>
        </listOfProducts>
        <kineticLaw>
          <math xmlns="http://www.w3.org/1998/Math/MathML">
            <apply>
              <divide/>
              <apply>
                <times/>
                <ci> mw5f743344_e84b_4721_8bd4_3643964b38ea </ci>
                <ci> species_26 </ci>
              </apply>
              <apply>
                <plus/>
                <ci> species_26 </ci>
                <ci> mw3f39971a_0384_4488_bb57_c1ad9bdf1eca </ci>
              </apply>
            </apply>
          </math>
        </kineticLaw>
      </reaction>
      <reaction id="reaction_24" name="PP_4 (serineglyoxylate transaminase)" fast="false">
        <annotation>
          <COPASI xmlns="http://www.copasi.org/static/sbml">
            <rdf:RDF xmlns:dcterms="http://purl.org/dc/terms/" xmlns:rdf="http://www.w3.org/1999/02/22-rdf-syntax-ns#">
              <rdf:Description rdf:about="#COPASI72">
                <dcterms:created>
                  <rdf:Description>
                    <dcterms:W3CDTF>2011-05-10T00:16:51Z</dcterms:W3CDTF>
                  </rdf:Description>
                </dcterms:created>
              </rdf:Description>
            </rdf:RDF>
          </COPASI>
        </annotation>
        <listOfReactants>
          <speciesReference species="species_27"/>
          <speciesReference species="species_29"/>
        </listOfReactants>
        <listOfProducts>
          <speciesReference species="species_30"/>
          <speciesReference species="species_28"/>
        </listOfProducts>
        <kineticLaw>
          <math xmlns="http://www.w3.org/1998/Math/MathML">
            <apply>
              <divide/>
              <apply>
                <times/>
                <ci> mw43b7b905_45eb_4193_9d33_c0623544faba </ci>
                <apply>
                  <minus/>
                  <apply>
                    <times/>
                    <ci> species_27 </ci>
                    <ci> species_29 </ci>
                  </apply>
                  <apply>
                    <divide/>
                    <apply>
                      <times/>
                      <ci> species_30 </ci>
                      <ci> species_28 </ci>
                    </apply>
                    <ci> mw6c02e0c7_5ab0_4d06_bc61_7df866d46f6c </ci>
                  </apply>
                </apply>
              </apply>
              <apply>
                <times/>
                <apply>
                  <plus/>
                  <ci> species_27 </ci>
                  <ci> mw9037306c_2da3_421b_9887_91d0fa3421c9 </ci>
                </apply>
                <apply>
                  <plus/>
                  <ci> species_29 </ci>
                  <apply>
                    <times/>
                    <ci> mwcb38732b_8f12_4a78_8764_7930b831b448 </ci>
                    <apply>
                      <plus/>
                      <cn type="integer"> 1 </cn>
                      <apply>
                        <divide/>
                        <ci> species_28 </ci>
                        <ci> mwf0d9d582_44e8_4fb6_8013_fc1ed8bb6fdb </ci>
                      </apply>
                    </apply>
                  </apply>
                </apply>
              </apply>
            </apply>
          </math>
        </kineticLaw>
      </reaction>
      <reaction id="reaction_25" name="PP_5 (serine hydroxymethyltransferase)" reversible="false" fast="false">
        <annotation>
          <COPASI xmlns="http://www.copasi.org/static/sbml">
            <rdf:RDF xmlns:dcterms="http://purl.org/dc/terms/" xmlns:rdf="http://www.w3.org/1999/02/22-rdf-syntax-ns#">
              <rdf:Description rdf:about="#COPASI73">
                <dcterms:created>
                  <rdf:Description>
                    <dcterms:W3CDTF>2011-05-10T00:22:17Z</dcterms:W3CDTF>
                  </rdf:Description>
                </dcterms:created>
              </rdf:Description>
            </rdf:RDF>
          </COPASI>
        </annotation>
        <listOfReactants>
          <speciesReference species="species_28" stoichiometry="2"/>
        </listOfReactants>
        <listOfProducts>
          <speciesReference species="species_29"/>
        </listOfProducts>
        <kineticLaw>
          <math xmlns="http://www.w3.org/1998/Math/MathML">
            <apply>
              <divide/>
              <apply>
                <times/>
                <ci> mw21878232_3329_413d_9ad8_7dd1cfc2be9c </ci>
                <ci> species_28 </ci>
              </apply>
              <apply>
                <plus/>
                <ci> mwK13dcce1c1_26b6_4b0e_8782_547ab513fb70 </ci>
                <ci> species_28 </ci>
              </apply>
            </apply>
          </math>
          <listOfParameters>
            <parameter id="mwK13dcce1c1_26b6_4b0e_8782_547ab513fb70" name="K1" value="6"/>
          </listOfParameters>
        </kineticLaw>
      </reaction>
      <reaction id="reaction_26" name="PP_6 (hydroxypyruvate reductase)" reversible="false" fast="false">
        <annotation>
          <COPASI xmlns="http://www.copasi.org/static/sbml">
            <rdf:RDF xmlns:dcterms="http://purl.org/dc/terms/" xmlns:rdf="http://www.w3.org/1999/02/22-rdf-syntax-ns#">
              <rdf:Description rdf:about="#COPASI74">
                <dcterms:created>
                  <rdf:Description>
                    <dcterms:W3CDTF>2011-05-10T01:04:31Z</dcterms:W3CDTF>
                  </rdf:Description>
                </dcterms:created>
              </rdf:Description>
            </rdf:RDF>
          </COPASI>
        </annotation>
        <listOfReactants>
          <speciesReference species="species_30"/>
        </listOfReactants>
        <listOfProducts>
          <speciesReference species="species_31"/>
        </listOfProducts>
        <kineticLaw>
          <math xmlns="http://www.w3.org/1998/Math/MathML">
            <apply>
              <divide/>
              <apply>
                <times/>
                <ci> mw9331ee05_e8ae_4da7_be3c_2ae749a0c97a </ci>
                <apply>
                  <minus/>
                  <ci> species_30 </ci>
                  <apply>
                    <divide/>
                    <ci> species_31 </ci>
                    <ci> mw17683378_da79_4589_818b_fa032c6d5709 </ci>
                  </apply>
                </apply>
              </apply>
              <apply>
                <plus/>
                <ci> species_30 </ci>
                <apply>
                  <times/>
                  <ci> mw972c8f23_ebc8_4f4c_9f37_049640b1e08b </ci>
                  <apply>
                    <plus/>
                    <cn type="integer"> 1 </cn>
                    <apply>
                      <divide/>
                      <ci> species_30 </ci>
                      <ci> mwe98b1be8_6917_4163_b839_11e0e6efe80e </ci>
                    </apply>
                  </apply>
                </apply>
              </apply>
            </apply>
          </math>
        </kineticLaw>
      </reaction>
      <reaction id="reaction_27" name="PP_7 (glycerate kinase)" reversible="false" fast="false">
        <annotation>
          <COPASI xmlns="http://www.copasi.org/static/sbml">
            <rdf:RDF xmlns:dcterms="http://purl.org/dc/terms/" xmlns:rdf="http://www.w3.org/1999/02/22-rdf-syntax-ns#">
              <rdf:Description rdf:about="#COPASI75">
                <dcterms:created>
                  <rdf:Description>
                    <dcterms:W3CDTF>2011-05-10T01:09:19Z</dcterms:W3CDTF>
                  </rdf:Description>
                </dcterms:created>
              </rdf:Description>
            </rdf:RDF>
          </COPASI>
        </annotation>
        <listOfReactants>
          <speciesReference species="species_31"/>
          <speciesReference species="species_7"/>
        </listOfReactants>
        <listOfProducts>
          <speciesReference species="species_2"/>
          <speciesReference species="species_4"/>
        </listOfProducts>
        <kineticLaw>
          <math xmlns="http://www.w3.org/1998/Math/MathML">
            <apply>
              <divide/>
              <apply>
                <times/>
                <ci> mw4a170042_d461_4f96_b16d_2969db08423c </ci>
                <apply>
                  <minus/>
                  <apply>
                    <times/>
                    <ci> species_7 </ci>
                    <ci> species_31 </ci>
                  </apply>
                  <apply>
                    <divide/>
                    <apply>
                      <times/>
                      <ci> species_4 </ci>
                      <ci> species_2 </ci>
                    </apply>
                    <ci> mw7493000e_a456_4146_9e1c_216bd8444c0c </ci>
                  </apply>
                </apply>
              </apply>
              <apply>
                <times/>
                <apply>
                  <plus/>
                  <ci> species_7 </ci>
                  <apply>
                    <times/>
                    <ci> mwb34a1b9f_a8ff_458e_8679_cc8b42f3f472 </ci>
                    <apply>
                      <plus/>
                      <cn type="integer"> 1 </cn>
                      <apply>
                        <divide/>
                        <ci> species_2 </ci>
                        <ci> mw8d0b2cd5_bce8_434b_8fda_712dbaa8edc7 </ci>
                      </apply>
                    </apply>
                  </apply>
                </apply>
                <apply>
                  <plus/>
                  <ci> species_31 </ci>
                  <ci> mw500ac2f0_409a_4d2f_a25b_802baba6b8dc </ci>
                </apply>
              </apply>
            </apply>
          </math>
        </kineticLaw>
      </reaction>
      <reaction id="reaction_34" name="GC_1 (tartronate semialdehyde synthase)" reversible="false" fast="false">
        <annotation>
          <COPASI xmlns="http://www.copasi.org/static/sbml">
            <rdf:RDF xmlns:dcterms="http://purl.org/dc/terms/" xmlns:rdf="http://www.w3.org/1999/02/22-rdf-syntax-ns#">
              <rdf:Description rdf:about="#COPASI82">
                <dcterms:created>
                  <rdf:Description>
                    <dcterms:W3CDTF>2011-06-15T16:39:15Z</dcterms:W3CDTF>
                  </rdf:Description>
                </dcterms:created>
              </rdf:Description>
            </rdf:RDF>
          </COPASI>
        </annotation>
        <listOfReactants>
          <speciesReference species="species_27" stoichiometry="2"/>
        </listOfReactants>
        <listOfProducts>
          <speciesReference species="species_36"/>
        </listOfProducts>
        <kineticLaw>
          <math xmlns="http://www.w3.org/1998/Math/MathML">
            <apply>
              <divide/>
              <apply>
                <times/>
                <ci> mwf7e8c4cc_5866_4d9d_80a4_fb1d0db24ecf </ci>
                <ci> species_27 </ci>
              </apply>
              <apply>
                <plus/>
                <ci> mw12872967_7104_4708_adbc_c76ac12a6bb3 </ci>
                <ci> species_27 </ci>
              </apply>
            </apply>
          </math>
        </kineticLaw>
      </reaction>
      <reaction id="reaction_36" name="GC_2 (tartronate semialdehyde reductase)" reversible="false" fast="false">
        <annotation>
          <COPASI xmlns="http://www.copasi.org/static/sbml">
            <rdf:RDF xmlns:dcterms="http://purl.org/dc/terms/" xmlns:rdf="http://www.w3.org/1999/02/22-rdf-syntax-ns#">
              <rdf:Description rdf:about="#COPASI84">
                <dcterms:created>
                  <rdf:Description>
                    <dcterms:W3CDTF>2011-06-15T16:40:54Z</dcterms:W3CDTF>
                  </rdf:Description>
                </dcterms:created>
              </rdf:Description>
            </rdf:RDF>
          </COPASI>
        </annotation>
        <listOfReactants>
          <speciesReference species="species_36"/>
        </listOfReactants>
        <listOfProducts>
          <speciesReference species="species_31"/>
        </listOfProducts>
        <kineticLaw>
          <math xmlns="http://www.w3.org/1998/Math/MathML">
            <apply>
              <divide/>
              <apply>
                <times/>
                <ci> mw4d57904b_347d_4323_a435_aef6db506bb9 </ci>
                <ci> species_36 </ci>
              </apply>
              <apply>
                <plus/>
                <ci> mw600a3994_5863_4240_85ec_12c0bcb1417a </ci>
                <ci> species_36 </ci>
              </apply>
            </apply>
          </math>
        </kineticLaw>
      </reaction>
      <reaction id="reaction_37" name="OX_1 (glyoxylate oxidase)" reversible="false" fast="false">
        <annotation>
          <COPASI xmlns="http://www.copasi.org/static/sbml">
            <rdf:RDF xmlns:dcterms="http://purl.org/dc/terms/" xmlns:rdf="http://www.w3.org/1999/02/22-rdf-syntax-ns#">
              <rdf:Description rdf:about="#COPASI85">
                <dcterms:created>
                  <rdf:Description>
                    <dcterms:W3CDTF>2011-06-28T01:12:01Z</dcterms:W3CDTF>
                  </rdf:Description>
                </dcterms:created>
              </rdf:Description>
            </rdf:RDF>
          </COPASI>
        </annotation>
        <listOfReactants>
          <speciesReference species="species_27"/>
        </listOfReactants>
        <listOfProducts>
          <speciesReference species="species_37"/>
        </listOfProducts>
        <kineticLaw>
          <math xmlns="http://www.w3.org/1998/Math/MathML">
            <apply>
              <divide/>
              <apply>
                <times/>
                <ci> mw7f7c8a85_afe2_49aa_8686_1b3950810d23 </ci>
                <ci> species_27 </ci>
              </apply>
              <apply>
                <plus/>
                <ci> mw6f022b45_ad82_4bfc_bbbd_0855ddf10ecf </ci>
                <ci> species_27 </ci>
              </apply>
            </apply>
          </math>
        </kineticLaw>
      </reaction>
      <reaction id="mwfb52f808_34ac_44be_8317_544bfa615dbc" name="GLY_1 alpha (phosphofructokinase)" reversible="false" fast="false">
        <listOfReactants>
          <speciesReference species="species_15"/>
          <speciesReference species="species_7"/>
        </listOfReactants>
        <listOfProducts>
          <speciesReference species="species_14"/>
          <speciesReference species="species_4"/>
        </listOfProducts>
        <kineticLaw>
          <math xmlns="http://www.w3.org/1998/Math/MathML">
            <apply>
              <divide/>
              <apply>
                <divide/>
                <apply>
                  <times/>
                  <ci> mwfb9d0842_5ad1_42a2_b44c_12cfeaa36962 </ci>
                  <ci> species_15 </ci>
                  <ci> species_7 </ci>
                </apply>
                <apply>
                  <times/>
                  <ci> mw1e7b1a9e_4afa_4100_84dd_66d800c0322b </ci>
                  <ci> mwcbb5c209_0cec_4091_96b6_037c20969083 </ci>
                </apply>
              </apply>
              <apply>
                <plus/>
                <cn type="integer"> 1 </cn>
                <apply>
                  <times/>
                  <apply>
                    <divide/>
                    <ci> species_7 </ci>
                    <ci> mwcbb5c209_0cec_4091_96b6_037c20969083 </ci>
                  </apply>
                  <apply>
                    <divide/>
                    <ci> species_15 </ci>
                    <ci> mw1e7b1a9e_4afa_4100_84dd_66d800c0322b </ci>
                  </apply>
                </apply>
              </apply>
            </apply>
          </math>
        </kineticLaw>
      </reaction>
      <reaction id="mwcb3cefb7_75fa_446c_9836_44386ea80892" name="GLY_1 beta (phosphofructokinase)" reversible="false" fast="false">
        <listOfReactants>
          <speciesReference species="species_15"/>
          <speciesReference species="species_7"/>
        </listOfReactants>
        <listOfProducts>
          <speciesReference species="species_14"/>
          <speciesReference species="species_4"/>
        </listOfProducts>
        <kineticLaw>
          <math xmlns="http://www.w3.org/1998/Math/MathML">
            <apply>
              <divide/>
              <apply>
                <divide/>
                <apply>
                  <times/>
                  <ci> mw61b0fed3_e790_4af3_a1e7_65c1646248bf </ci>
                  <ci> species_15 </ci>
                  <ci> species_7 </ci>
                </apply>
                <apply>
                  <times/>
                  <ci> mw4310d440_19cb_467c_8f7d_690e96d59fd8 </ci>
                  <ci> mwab071b0c_68dc_48bd_ab25_7924b48e0608 </ci>
                </apply>
              </apply>
              <apply>
                <plus/>
                <cn type="integer"> 1 </cn>
                <apply>
                  <times/>
                  <apply>
                    <divide/>
                    <ci> species_7 </ci>
                    <ci> mwab071b0c_68dc_48bd_ab25_7924b48e0608 </ci>
                  </apply>
                  <apply>
                    <divide/>
                    <ci> species_15 </ci>
                    <ci> mw4310d440_19cb_467c_8f7d_690e96d59fd8 </ci>
                  </apply>
                </apply>
              </apply>
            </apply>
          </math>
        </kineticLaw>
      </reaction>
      <reaction id="mwc0a63025_cc5a_48e0_8d5e_91b9f8bb5250" name="GLY_2 (glyceraldehyde 3-phosphate dehydrogenase)" reversible="false" fast="false">
        <listOfReactants>
          <speciesReference species="species_10"/>
          <speciesReference species="species_11"/>
        </listOfReactants>
        <listOfProducts>
          <speciesReference species="species_9"/>
          <speciesReference species="species_5"/>
        </listOfProducts>
        <kineticLaw>
          <math xmlns="http://www.w3.org/1998/Math/MathML">
            <apply>
              <divide/>
              <apply>
                <times/>
                <ci> mwd0f35f82_c657_4a53_9ac4_606e79cebb96 </ci>
                <ci> species_10 </ci>
                <ci> species_11 </ci>
              </apply>
              <apply>
                <times/>
                <apply>
                  <plus/>
                  <cn type="integer"> 1 </cn>
                  <apply>
                    <divide/>
                    <ci> species_10 </ci>
                    <ci> mw2a519375_b634_461c_a4e7_2205e166b3ce </ci>
                  </apply>
                  <apply>
                    <divide/>
                    <ci> species_2 </ci>
                    <ci> mw25dcc228_99f4_4d62_badc_00067a7db23a </ci>
                  </apply>
                </apply>
                <apply>
                  <plus/>
                  <cn type="integer"> 1 </cn>
                  <apply>
                    <divide/>
                    <ci> species_11 </ci>
                    <ci> mw02659a3e_942b_4113_928b_885d34341771 </ci>
                  </apply>
                  <apply>
                    <divide/>
                    <ci> species_5 </ci>
                    <ci> mw31fc107e_644a_475e_aeff_2b016202c816 </ci>
                  </apply>
                </apply>
              </apply>
            </apply>
          </math>
        </kineticLaw>
      </reaction>
      <reaction id="mw8c050f3c_c600_4cba_8a38_619387f62796" name="GLY_3a (phosphoglycerate mutase)" fast="false">
        <listOfReactants>
          <speciesReference species="species_2"/>
        </listOfReactants>
        <listOfProducts>
          <speciesReference species="species_35"/>
        </listOfProducts>
        <kineticLaw>
          <math xmlns="http://www.w3.org/1998/Math/MathML">
            <apply>
              <divide/>
              <apply>
                <times/>
                <ci> mw4f571ae6_7040_40c6_b098_4ac7cf9ee24d </ci>
                <apply>
                  <minus/>
                  <ci> species_2 </ci>
                  <apply>
                    <divide/>
                    <ci> species_35 </ci>
                    <ci> mw917c32b0_7a3f_4744_ac14_2e3d15da96f6 </ci>
                  </apply>
                </apply>
              </apply>
              <apply>
                <times/>
                <ci> mw742fbec5_509e_42be_b7a8_12b9eeb49314 </ci>
                <apply>
                  <plus/>
                  <cn type="integer"> 1 </cn>
                  <apply>
                    <divide/>
                    <ci> species_2 </ci>
                    <ci> mw742fbec5_509e_42be_b7a8_12b9eeb49314 </ci>
                  </apply>
                  <apply>
                    <divide/>
                    <ci> species_35 </ci>
                    <ci> mw231dd6ca_4db0_4cdb_adc8_72349abdba07 </ci>
                  </apply>
                </apply>
              </apply>
            </apply>
          </math>
        </kineticLaw>
      </reaction>
      <reaction id="mwe1c72296_a05e_459f_97dc_559333cc5eb6" name="GLY_3b (phosphoglycerate mutase)" fast="false">
        <listOfReactants>
          <speciesReference species="species_2"/>
        </listOfReactants>
        <listOfProducts>
          <speciesReference species="species_35"/>
        </listOfProducts>
        <kineticLaw>
          <math xmlns="http://www.w3.org/1998/Math/MathML">
            <apply>
              <divide/>
              <apply>
                <times/>
                <ci> mw2ec1703a_729a_4b49_b4dd_4241b0d73907 </ci>
                <apply>
                  <minus/>
                  <ci> species_2 </ci>
                  <apply>
                    <divide/>
                    <ci> species_35 </ci>
                    <ci> mw917c32b0_7a3f_4744_ac14_2e3d15da96f6 </ci>
                  </apply>
                </apply>
              </apply>
              <apply>
                <times/>
                <ci> mwb99ebe97_7d91_406c_8b12_a56b2c939ff4 </ci>
                <apply>
                  <plus/>
                  <cn type="integer"> 1 </cn>
                  <apply>
                    <divide/>
                    <ci> species_2 </ci>
                    <ci> mwb99ebe97_7d91_406c_8b12_a56b2c939ff4 </ci>
                  </apply>
                  <apply>
                    <divide/>
                    <ci> species_35 </ci>
                    <ci> mw23fae7dc_7d12_4fb0_98e2_c611e44007e1 </ci>
                  </apply>
                </apply>
              </apply>
            </apply>
          </math>
        </kineticLaw>
      </reaction>
      <reaction id="mw63f09b77_c48f_4b1e_a2a6_7d5f6d48ea38" name="GLY_3c (phosphoglycerate mutase)" fast="false">
        <listOfReactants>
          <speciesReference species="species_2"/>
        </listOfReactants>
        <listOfProducts>
          <speciesReference species="species_35"/>
        </listOfProducts>
        <kineticLaw>
          <math xmlns="http://www.w3.org/1998/Math/MathML">
            <apply>
              <divide/>
              <apply>
                <times/>
                <ci> mwa1879047_3c26_45c1_8b2a_137433500cde </ci>
                <apply>
                  <minus/>
                  <ci> species_2 </ci>
                  <apply>
                    <divide/>
                    <ci> species_35 </ci>
                    <ci> mw917c32b0_7a3f_4744_ac14_2e3d15da96f6 </ci>
                  </apply>
                </apply>
              </apply>
              <apply>
                <times/>
                <ci> mw6205c3fd_ecf9_4b2b_98f1_dff68729cd03 </ci>
                <apply>
                  <plus/>
                  <cn type="integer"> 1 </cn>
                  <apply>
                    <divide/>
                    <ci> species_2 </ci>
                    <ci> mw6205c3fd_ecf9_4b2b_98f1_dff68729cd03 </ci>
                  </apply>
                  <apply>
                    <divide/>
                    <ci> species_35 </ci>
                    <ci> mw23f5979c_8188_4521_9629_6469c95e42d6 </ci>
                  </apply>
                </apply>
              </apply>
            </apply>
          </math>
        </kineticLaw>
      </reaction>
      <reaction id="reaction_30" name="GLY_4 (enolase)" fast="false">
        <annotation>
          <COPASI xmlns="http://www.copasi.org/static/sbml">
            <rdf:RDF xmlns:dcterms="http://purl.org/dc/terms/" xmlns:rdf="http://www.w3.org/1999/02/22-rdf-syntax-ns#">
              <rdf:Description rdf:about="#COPASI78">
                <dcterms:created>
                  <rdf:Description>
                    <dcterms:W3CDTF>2011-05-10T15:12:27Z</dcterms:W3CDTF>
                  </rdf:Description>
                </dcterms:created>
              </rdf:Description>
            </rdf:RDF>
          </COPASI>
        </annotation>
        <listOfReactants>
          <speciesReference species="species_35"/>
        </listOfReactants>
        <listOfProducts>
          <speciesReference species="species_32"/>
        </listOfProducts>
        <kineticLaw>
          <math xmlns="http://www.w3.org/1998/Math/MathML">
            <apply>
              <divide/>
              <apply>
                <times/>
                <ci> mw68a26bf2_520b_4b35_90e0_511ec4bbc859 </ci>
                <apply>
                  <minus/>
                  <ci> species_35 </ci>
                  <apply>
                    <divide/>
                    <ci> species_32 </ci>
                    <ci> mwdacf4f8b_f1db_480a_aabf_ff89dc90e087 </ci>
                  </apply>
                </apply>
              </apply>
              <apply>
                <times/>
                <ci> mwe806711a_3cbc_4d66_a530_d7ae4e673eea </ci>
                <apply>
                  <plus/>
                  <cn type="integer"> 1 </cn>
                  <apply>
                    <divide/>
                    <ci> species_35 </ci>
                    <ci> mwe806711a_3cbc_4d66_a530_d7ae4e673eea </ci>
                  </apply>
                  <apply>
                    <divide/>
                    <ci> species_32 </ci>
                    <ci> mwdee0f9ac_28b4_444f_af80_30c299f78093 </ci>
                  </apply>
                </apply>
              </apply>
            </apply>
          </math>
        </kineticLaw>
      </reaction>
      <reaction id="mwa6ba98b1_3976_49ab_8497_c1c29ed2482f" name="GLY_ED pathway (simplified)" fast="false">
        <listOfReactants>
          <speciesReference species="mw3447e887_c5e2_4271_9e5f_50c309bc8dc3"/>
        </listOfReactants>
        <listOfProducts>
          <speciesReference species="species_10"/>
          <speciesReference species="mw7c75a037_017e_43a3_a7ee_4a7fa628bb91"/>
        </listOfProducts>
        <kineticLaw>
          <math xmlns="http://www.w3.org/1998/Math/MathML">
            <apply>
              <divide/>
              <apply>
                <divide/>
                <apply>
                  <times/>
                  <ci> mw6db46e90_491f_45de_8a34_807dcca1216b </ci>
                  <apply>
                    <minus/>
                    <ci> mw3447e887_c5e2_4271_9e5f_50c309bc8dc3 </ci>
                    <apply>
                      <divide/>
                      <apply>
                        <times/>
                        <ci> species_10 </ci>
                        <ci> mw7c75a037_017e_43a3_a7ee_4a7fa628bb91 </ci>
                      </apply>
                      <ci> mw29bf3c78_2aa5_49ed_87d5_882865680765 </ci>
                    </apply>
                  </apply>
                </apply>
                <ci> mw211dec48_49a4_4fa2_ae34_6891e18ec38d </ci>
              </apply>
              <apply>
                <plus/>
                <cn type="integer"> 1 </cn>
                <apply>
                  <divide/>
                  <ci> mw3447e887_c5e2_4271_9e5f_50c309bc8dc3 </ci>
                  <ci> mw211dec48_49a4_4fa2_ae34_6891e18ec38d </ci>
                </apply>
                <apply>
                  <divide/>
                  <ci> species_10 </ci>
                  <ci> mw08a9eeda_b39b_4802_a388_2208c214a1dd </ci>
                </apply>
                <apply>
                  <divide/>
                  <ci> mw7c75a037_017e_43a3_a7ee_4a7fa628bb91 </ci>
                  <ci> mw0e8423d3_e9ee_4bd0_876e_3b4373183a53 </ci>
                </apply>
              </apply>
            </apply>
          </math>
        </kineticLaw>
      </reaction>
      <reaction id="mw92eee159_bf34_47ce_adc3_21834f561f8e" name="PKET1_F6P (phosphoketolase)" fast="false">
        <listOfReactants>
          <speciesReference species="species_15"/>
          <speciesReference species="species_10"/>
          <speciesReference species="species_17"/>
        </listOfReactants>
        <listOfProducts>
          <speciesReference species="mwfe019cb4_4031_44c9_83f8_9ba5e8de4ed4"/>
          <speciesReference species="species_16"/>
          <speciesReference species="species_10"/>
          <speciesReference species="species_17"/>
        </listOfProducts>
        <kineticLaw>
          <math xmlns="http://www.w3.org/1998/Math/MathML">
            <apply>
              <divide/>
              <apply>
                <divide/>
                <apply>
                  <times/>
                  <ci> mw1b00fafd_fb8c_4fcb_809e_2eab51a9b442 </ci>
                  <apply>
                    <minus/>
                    <ci> species_15 </ci>
                    <apply>
                      <divide/>
                      <apply>
                        <times/>
                        <ci> mwfe019cb4_4031_44c9_83f8_9ba5e8de4ed4 </ci>
                        <ci> species_16 </ci>
                      </apply>
                      <ci> mwffd4e024_84a8_46b6_9a3d_53d205ffe07c </ci>
                    </apply>
                  </apply>
                </apply>
                <ci> mw834da19e_0f03_4f2e_a658_9d95108d6e16 </ci>
              </apply>
              <apply>
                <times/>
                <apply>
                  <plus/>
                  <cn type="integer"> 1 </cn>
                  <apply>
                    <divide/>
                    <ci> species_15 </ci>
                    <ci> mw834da19e_0f03_4f2e_a658_9d95108d6e16 </ci>
                  </apply>
                  <apply>
                    <divide/>
                    <ci> species_16 </ci>
                    <ci> mwb94ad062_433a_46c4_ba3e_0935cc41b843 </ci>
                  </apply>
                </apply>
                <apply>
                  <plus/>
                  <cn type="integer"> 1 </cn>
                  <apply>
                    <divide/>
                    <ci> mwfe019cb4_4031_44c9_83f8_9ba5e8de4ed4 </ci>
                    <ci> mw5ddd89e6_aeba_4bd9_91bc_8e20476a2f57 </ci>
                  </apply>
                </apply>
                <apply>
                  <plus/>
                  <cn type="integer"> 1 </cn>
                  <apply>
                    <divide/>
                    <ci> species_17 </ci>
                    <ci> mw6dc9e3b1_5c98_4b09_8b74_409b69f8f161 </ci>
                  </apply>
                  <apply>
                    <divide/>
                    <ci> species_10 </ci>
                    <ci> mwc89c8673_63c7_4fd6_ac50_66ab401bf851 </ci>
                  </apply>
                </apply>
              </apply>
            </apply>
          </math>
        </kineticLaw>
      </reaction>
      <reaction id="mw10ab2fa6_8311_4275_b402_a18f99982aa0" name="PKET1_Xu5P (phosphoketolase)" fast="false">
        <listOfReactants>
          <speciesReference species="species_17"/>
          <speciesReference species="species_15"/>
          <speciesReference species="species_16"/>
        </listOfReactants>
        <listOfProducts>
          <speciesReference species="species_10"/>
          <speciesReference species="mwfe019cb4_4031_44c9_83f8_9ba5e8de4ed4"/>
          <speciesReference species="species_16"/>
          <speciesReference species="species_15"/>
        </listOfProducts>
        <kineticLaw>
          <math xmlns="http://www.w3.org/1998/Math/MathML">
            <apply>
              <divide/>
              <apply>
                <divide/>
                <apply>
                  <times/>
                  <ci> mw0db3537b_9b75_48a5_b3e7_7fc2d9ff3fe3 </ci>
                  <apply>
                    <minus/>
                    <ci> species_17 </ci>
                    <apply>
                      <divide/>
                      <apply>
                        <times/>
                        <ci> mwfe019cb4_4031_44c9_83f8_9ba5e8de4ed4 </ci>
                        <ci> species_10 </ci>
                      </apply>
                      <ci> mw57ad11fc_0bd4_4749_9f8a_564330cc9e91 </ci>
                    </apply>
                  </apply>
                </apply>
                <ci> mw4766558b_5aba_468e_8c3b_5fe124716728 </ci>
              </apply>
              <apply>
                <times/>
                <apply>
                  <plus/>
                  <cn type="integer"> 1 </cn>
                  <apply>
                    <divide/>
                    <ci> species_15 </ci>
                    <ci> mwbd6cc49d_ebe8_4c7e_a808_df64de03d607 </ci>
                  </apply>
                  <apply>
                    <divide/>
                    <ci> species_16 </ci>
                    <ci> mwaa30a4d8_191d_4e7d_9ba1_8233927bd2ed </ci>
                  </apply>
                </apply>
                <apply>
                  <plus/>
                  <cn type="integer"> 1 </cn>
                  <apply>
                    <divide/>
                    <ci> mwfe019cb4_4031_44c9_83f8_9ba5e8de4ed4 </ci>
                    <ci> mw7eaa072a_e670_424a_9eb1_508533778541 </ci>
                  </apply>
                </apply>
                <apply>
                  <plus/>
                  <cn type="integer"> 1 </cn>
                  <apply>
                    <divide/>
                    <ci> species_17 </ci>
                    <ci> mw4766558b_5aba_468e_8c3b_5fe124716728 </ci>
                  </apply>
                  <apply>
                    <divide/>
                    <ci> species_10 </ci>
                    <ci> mwe0db0dc6_4483_417a_b383_edd49902713f </ci>
                  </apply>
                </apply>
              </apply>
            </apply>
          </math>
        </kineticLaw>
      </reaction>
      <reaction id="mwdf71702c_1635_408a_af29_9fefddc7f062" name="PKET1_S7P (phosphoketolase)" fast="false">
        <listOfReactants>
          <speciesReference species="species_19"/>
          <speciesReference species="species_15"/>
          <speciesReference species="species_17"/>
        </listOfReactants>
        <listOfProducts>
          <speciesReference species="mwfe019cb4_4031_44c9_83f8_9ba5e8de4ed4"/>
          <speciesReference species="species_18"/>
          <speciesReference species="species_15"/>
          <speciesReference species="species_17"/>
        </listOfProducts>
        <kineticLaw>
          <math xmlns="http://www.w3.org/1998/Math/MathML">
            <apply>
              <divide/>
              <apply>
                <divide/>
                <apply>
                  <times/>
                  <ci> mw02c28873_1c5f_480d_9c2c_265d2b4ff36b </ci>
                  <apply>
                    <minus/>
                    <ci> species_19 </ci>
                    <apply>
                      <divide/>
                      <apply>
                        <times/>
                        <ci> mwfe019cb4_4031_44c9_83f8_9ba5e8de4ed4 </ci>
                        <ci> species_18 </ci>
                      </apply>
                      <ci> mw0bd8b1e9_f648_4a8b_ace0_9fd8c5440d14 </ci>
                    </apply>
                  </apply>
                </apply>
                <ci> mw0aa83088_945c_4e24_9bca_b4b9b8b62bff </ci>
              </apply>
              <apply>
                <times/>
                <apply>
                  <plus/>
                  <cn type="integer"> 1 </cn>
                  <apply>
                    <divide/>
                    <ci> species_15 </ci>
                    <ci> mwf479e7b3_f77c_42b4_ae3a_869c23868eb5 </ci>
                  </apply>
                  <apply>
                    <divide/>
                    <ci> species_16 </ci>
                    <ci> mwfe4f16a3_9092_435b_bf13_47f5579f540e </ci>
                  </apply>
                </apply>
                <apply>
                  <plus/>
                  <cn type="integer"> 1 </cn>
                  <apply>
                    <divide/>
                    <ci> mwfe019cb4_4031_44c9_83f8_9ba5e8de4ed4 </ci>
                    <ci> mwa157d453_ffe8_406b_90cd_622cb19a04a8 </ci>
                  </apply>
                </apply>
                <apply>
                  <plus/>
                  <cn type="integer"> 1 </cn>
                  <apply>
                    <divide/>
                    <ci> species_17 </ci>
                    <ci> mw3a857567_7c07_486f_b126_fb895507d007 </ci>
                  </apply>
                  <apply>
                    <divide/>
                    <ci> species_10 </ci>
                    <ci> mw379b6b6a_5747_476b_a1e6_322e5dca28c0 </ci>
                  </apply>
                </apply>
              </apply>
            </apply>
          </math>
        </kineticLaw>
      </reaction>
      <reaction id="mw0feda822_a9f6_41d9_9215_df1d62c7db0a" name="PKET2_F6P (phosphoketolase)" fast="false">
        <listOfReactants>
          <speciesReference species="species_15"/>
          <speciesReference species="species_10"/>
          <speciesReference species="species_17"/>
        </listOfReactants>
        <listOfProducts>
          <speciesReference species="mwfe019cb4_4031_44c9_83f8_9ba5e8de4ed4"/>
          <speciesReference species="species_16"/>
          <speciesReference species="species_10"/>
          <speciesReference species="species_17"/>
        </listOfProducts>
        <kineticLaw>
          <math xmlns="http://www.w3.org/1998/Math/MathML">
            <apply>
              <divide/>
              <apply>
                <divide/>
                <apply>
                  <times/>
                  <ci> mw61fc7550_a639_45f6_95f8_d1caa6413d0e </ci>
                  <apply>
                    <minus/>
                    <ci> species_15 </ci>
                    <apply>
                      <divide/>
                      <apply>
                        <times/>
                        <ci> mwfe019cb4_4031_44c9_83f8_9ba5e8de4ed4 </ci>
                        <ci> species_16 </ci>
                      </apply>
                      <ci> mwffd4e024_84a8_46b6_9a3d_53d205ffe07c </ci>
                    </apply>
                  </apply>
                </apply>
                <ci> mwdfa52cb6_298c_4783_b4e7_446428d3714f </ci>
              </apply>
              <apply>
                <times/>
                <apply>
                  <plus/>
                  <cn type="integer"> 1 </cn>
                  <apply>
                    <divide/>
                    <ci> species_15 </ci>
                    <ci> mwdfa52cb6_298c_4783_b4e7_446428d3714f </ci>
                  </apply>
                  <apply>
                    <divide/>
                    <ci> species_16 </ci>
                    <ci> mw74b0675c_76d5_4fe9_ab9a_deaf66a8fdca </ci>
                  </apply>
                </apply>
                <apply>
                  <plus/>
                  <cn type="integer"> 1 </cn>
                  <apply>
                    <divide/>
                    <ci> mwfe019cb4_4031_44c9_83f8_9ba5e8de4ed4 </ci>
                    <ci> mwc3e89789_26ae_4053_a5b6_aaf48e9e201c </ci>
                  </apply>
                </apply>
                <apply>
                  <plus/>
                  <cn type="integer"> 1 </cn>
                  <apply>
                    <divide/>
                    <ci> species_17 </ci>
                    <ci> mw886da7aa_1d0e_4c23_af01_7ff744b8f2fc </ci>
                  </apply>
                  <apply>
                    <divide/>
                    <ci> species_10 </ci>
                    <ci> mw3de5209b_d1db_4f87_8e43_25882aa8c9cb </ci>
                  </apply>
                </apply>
              </apply>
            </apply>
          </math>
        </kineticLaw>
      </reaction>
      <reaction id="mw26097e16_ab9d_4350_98c3_2e61cdf3ff9f" name="PKET2_Xu5P (phosphoketolase)" fast="false">
        <listOfReactants>
          <speciesReference species="species_17"/>
          <speciesReference species="species_15"/>
          <speciesReference species="species_16"/>
        </listOfReactants>
        <listOfProducts>
          <speciesReference species="species_10"/>
          <speciesReference species="mwfe019cb4_4031_44c9_83f8_9ba5e8de4ed4"/>
          <speciesReference species="species_16"/>
          <speciesReference species="species_15"/>
        </listOfProducts>
        <kineticLaw>
          <math xmlns="http://www.w3.org/1998/Math/MathML">
            <apply>
              <divide/>
              <apply>
                <divide/>
                <apply>
                  <times/>
                  <ci> mw05ebf106_ae19_4953_8ebc_8d73aa1fed96 </ci>
                  <apply>
                    <minus/>
                    <ci> species_17 </ci>
                    <apply>
                      <divide/>
                      <apply>
                        <times/>
                        <ci> mwfe019cb4_4031_44c9_83f8_9ba5e8de4ed4 </ci>
                        <ci> species_10 </ci>
                      </apply>
                      <ci> mw57ad11fc_0bd4_4749_9f8a_564330cc9e91 </ci>
                    </apply>
                  </apply>
                </apply>
                <ci> mwc9f8a095_519c_434c_8be0_f723a9543dde </ci>
              </apply>
              <apply>
                <times/>
                <apply>
                  <plus/>
                  <cn type="integer"> 1 </cn>
                  <apply>
                    <divide/>
                    <ci> species_15 </ci>
                    <ci> mwc338dcfd_4993_4661_8ff6_f4418439b49a </ci>
                  </apply>
                  <apply>
                    <divide/>
                    <ci> species_16 </ci>
                    <ci> mwe0d1dddb_3e39_4244_8f74_50a73b8ce83f </ci>
                  </apply>
                </apply>
                <apply>
                  <plus/>
                  <cn type="integer"> 1 </cn>
                  <apply>
                    <divide/>
                    <ci> mwfe019cb4_4031_44c9_83f8_9ba5e8de4ed4 </ci>
                    <ci> mwfea64178_a669_4dcb_bae2_829649670827 </ci>
                  </apply>
                </apply>
                <apply>
                  <plus/>
                  <cn type="integer"> 1 </cn>
                  <apply>
                    <divide/>
                    <ci> species_17 </ci>
                    <ci> mwc9f8a095_519c_434c_8be0_f723a9543dde </ci>
                  </apply>
                  <apply>
                    <divide/>
                    <ci> species_10 </ci>
                    <ci> mw2c50597c_cf21_4abb_8986_33e589f0a6d4 </ci>
                  </apply>
                </apply>
              </apply>
            </apply>
          </math>
        </kineticLaw>
      </reaction>
      <reaction id="mwd8c1f163_f1c4_45f4_aa47_ebfe0ed7c8c8" name="PKET2_S7P (phosphoketolase)" fast="false">
        <listOfReactants>
          <speciesReference species="species_19"/>
          <speciesReference species="species_15"/>
          <speciesReference species="species_17"/>
        </listOfReactants>
        <listOfProducts>
          <speciesReference species="mwfe019cb4_4031_44c9_83f8_9ba5e8de4ed4"/>
          <speciesReference species="species_18"/>
          <speciesReference species="species_15"/>
          <speciesReference species="species_17"/>
        </listOfProducts>
        <kineticLaw>
          <math xmlns="http://www.w3.org/1998/Math/MathML">
            <apply>
              <divide/>
              <apply>
                <divide/>
                <apply>
                  <times/>
                  <ci> mwae223eb9_ac7e_4923_8058_a4bcfe5b6ec6 </ci>
                  <apply>
                    <minus/>
                    <ci> species_19 </ci>
                    <apply>
                      <divide/>
                      <apply>
                        <times/>
                        <ci> mwfe019cb4_4031_44c9_83f8_9ba5e8de4ed4 </ci>
                        <ci> species_18 </ci>
                      </apply>
                      <ci> mw0bd8b1e9_f648_4a8b_ace0_9fd8c5440d14 </ci>
                    </apply>
                  </apply>
                </apply>
                <ci> mw047aef64_c630_41ac_aea0_5d131401687e </ci>
              </apply>
              <apply>
                <times/>
                <apply>
                  <plus/>
                  <cn type="integer"> 1 </cn>
                  <apply>
                    <divide/>
                    <ci> species_15 </ci>
                    <ci> mw0cd792a0_e5bb_454c_84aa_e9e1cf2dadb1 </ci>
                  </apply>
                  <apply>
                    <divide/>
                    <ci> species_16 </ci>
                    <ci> mwdfc5394f_c231_4cdd_9717_adbb1a2cd459 </ci>
                  </apply>
                </apply>
                <apply>
                  <plus/>
                  <cn type="integer"> 1 </cn>
                  <apply>
                    <divide/>
                    <ci> mwfe019cb4_4031_44c9_83f8_9ba5e8de4ed4 </ci>
                    <ci> mw0ac1635c_6385_4192_9138_b86077f54cea </ci>
                  </apply>
                </apply>
                <apply>
                  <plus/>
                  <cn type="integer"> 1 </cn>
                  <apply>
                    <divide/>
                    <ci> species_17 </ci>
                    <ci> mw68734438_9e24_41fc_8a8c_2012f06d1444 </ci>
                  </apply>
                  <apply>
                    <divide/>
                    <ci> species_10 </ci>
                    <ci> mw95b3cd61_1d82_4fab_87cb_16493ff929a0 </ci>
                  </apply>
                </apply>
              </apply>
            </apply>
          </math>
        </kineticLaw>
      </reaction>
      <reaction id="reaction_19" name="Sink GAP" reversible="false" fast="false">
        <annotation>
          <COPASI xmlns="http://www.copasi.org/static/sbml">
            <rdf:RDF xmlns:dcterms="http://purl.org/dc/terms/" xmlns:rdf="http://www.w3.org/1999/02/22-rdf-syntax-ns#">
              <rdf:Description rdf:about="#COPASI67">
                <dcterms:created>
                  <rdf:Description>
                    <dcterms:W3CDTF>2011-04-26T00:16:45Z</dcterms:W3CDTF>
                  </rdf:Description>
                </dcterms:created>
              </rdf:Description>
            </rdf:RDF>
          </COPASI>
        </annotation>
        <listOfReactants>
          <speciesReference species="species_10"/>
        </listOfReactants>
        <listOfProducts>
          <speciesReference species="mwaf22c073_9b9c_42b1_bd8e_6e65777ddddc" stoichiometry="3"/>
        </listOfProducts>
        <kineticLaw>
          <math xmlns="http://www.w3.org/1998/Math/MathML">
            <apply>
              <divide/>
              <apply>
                <times/>
                <ci> mwe110663f_33e9_415c_96f8_04e92e007bb4 </ci>
                <ci> species_10 </ci>
              </apply>
              <apply>
                <plus/>
                <ci> mw395deb93_b80e_4154_b71a_add84953daaf </ci>
                <ci> species_10 </ci>
              </apply>
            </apply>
          </math>
        </kineticLaw>
      </reaction>
      <reaction id="reaction_20" name="Sink E4P" reversible="false" fast="false">
        <annotation>
          <COPASI xmlns="http://www.copasi.org/static/sbml">
            <rdf:RDF xmlns:dcterms="http://purl.org/dc/terms/" xmlns:rdf="http://www.w3.org/1999/02/22-rdf-syntax-ns#">
              <rdf:Description rdf:about="#COPASI68">
                <dcterms:created>
                  <rdf:Description>
                    <dcterms:W3CDTF>2011-04-26T00:17:24Z</dcterms:W3CDTF>
                  </rdf:Description>
                </dcterms:created>
              </rdf:Description>
            </rdf:RDF>
          </COPASI>
        </annotation>
        <listOfReactants>
          <speciesReference species="species_16"/>
        </listOfReactants>
        <listOfProducts>
          <speciesReference species="mw09d7964e_16d4_4c3d_a1f5_d98a7ab66891" stoichiometry="4"/>
        </listOfProducts>
        <kineticLaw>
          <math xmlns="http://www.w3.org/1998/Math/MathML">
            <apply>
              <divide/>
              <apply>
                <times/>
                <ci> mw715a0d4a_6423_4755_a1b5_7d9e5b1852a2 </ci>
                <ci> species_16 </ci>
              </apply>
              <apply>
                <plus/>
                <ci> mw4d3fe418_9692_4308_a1c1_64b6e3b6ad82 </ci>
                <ci> species_16 </ci>
              </apply>
            </apply>
          </math>
        </kineticLaw>
      </reaction>
      <reaction id="reaction_21" name="Sink Ri5P" reversible="false" fast="false">
        <annotation>
          <COPASI xmlns="http://www.copasi.org/static/sbml">
            <rdf:RDF xmlns:dcterms="http://purl.org/dc/terms/" xmlns:rdf="http://www.w3.org/1999/02/22-rdf-syntax-ns#">
              <rdf:Description rdf:about="#COPASI69">
                <dcterms:created>
                  <rdf:Description>
                    <dcterms:W3CDTF>2011-04-26T00:17:46Z</dcterms:W3CDTF>
                  </rdf:Description>
                </dcterms:created>
              </rdf:Description>
            </rdf:RDF>
          </COPASI>
        </annotation>
        <listOfReactants>
          <speciesReference species="species_18"/>
        </listOfReactants>
        <listOfProducts>
          <speciesReference species="mw70a9d4b8_2ca3_4692_a159_702d8464b7e7" stoichiometry="5"/>
        </listOfProducts>
        <kineticLaw>
          <math xmlns="http://www.w3.org/1998/Math/MathML">
            <apply>
              <divide/>
              <apply>
                <times/>
                <ci> mw6caa1525_e69b_4ab2_b8c7_2b7deeb5ee58 </ci>
                <ci> species_18 </ci>
              </apply>
              <apply>
                <plus/>
                <ci> mwe871df2e_a7b7_49c5_8a95_809524380cbd </ci>
                <ci> species_18 </ci>
              </apply>
            </apply>
          </math>
        </kineticLaw>
      </reaction>
      <reaction id="reaction_35" name="Sink TSA" reversible="false" fast="false">
        <annotation>
          <COPASI xmlns="http://www.copasi.org/static/sbml">
            <rdf:RDF xmlns:dcterms="http://purl.org/dc/terms/" xmlns:rdf="http://www.w3.org/1999/02/22-rdf-syntax-ns#">
              <rdf:Description rdf:about="#COPASI83">
                <dcterms:created>
                  <rdf:Description>
                    <dcterms:W3CDTF>2011-06-15T16:40:30Z</dcterms:W3CDTF>
                  </rdf:Description>
                </dcterms:created>
              </rdf:Description>
            </rdf:RDF>
          </COPASI>
        </annotation>
        <listOfReactants>
          <speciesReference species="species_36"/>
        </listOfReactants>
        <listOfProducts>
          <speciesReference species="species_33"/>
        </listOfProducts>
        <kineticLaw>
          <math xmlns="http://www.w3.org/1998/Math/MathML">
            <apply>
              <divide/>
              <apply>
                <times/>
                <ci> mw0f93be3f_8f7b_48cf_b994_7d7d51c0c99d </ci>
                <ci> species_36 </ci>
              </apply>
              <apply>
                <plus/>
                <ci> mw158eeb1b_84de_4769_94df_43d789553e66 </ci>
                <ci> species_36 </ci>
              </apply>
            </apply>
          </math>
        </kineticLaw>
      </reaction>
      <reaction id="reaction_38" name="Sink OXA" reversible="false" fast="false">
        <annotation>
          <COPASI xmlns="http://www.copasi.org/static/sbml">
            <rdf:RDF xmlns:dcterms="http://purl.org/dc/terms/" xmlns:rdf="http://www.w3.org/1999/02/22-rdf-syntax-ns#">
              <rdf:Description rdf:about="#COPASI86">
                <dcterms:created>
                  <rdf:Description>
                    <dcterms:W3CDTF>2011-06-28T01:12:33Z</dcterms:W3CDTF>
                  </rdf:Description>
                </dcterms:created>
              </rdf:Description>
            </rdf:RDF>
          </COPASI>
        </annotation>
        <listOfReactants>
          <speciesReference species="species_37"/>
        </listOfReactants>
        <listOfProducts>
          <speciesReference species="species_34"/>
        </listOfProducts>
        <kineticLaw>
          <math xmlns="http://www.w3.org/1998/Math/MathML">
            <apply>
              <divide/>
              <apply>
                <times/>
                <ci> mwa562da41_e9ca_4d43_85ba_4372aa40bed8 </ci>
                <ci> species_37 </ci>
              </apply>
              <apply>
                <plus/>
                <ci> mwcd39d210_482b_47b5_b954_07cc17e31155 </ci>
                <ci> species_37 </ci>
              </apply>
            </apply>
          </math>
        </kineticLaw>
      </reaction>
      <reaction id="reaction_31" name="Sink PEP" reversible="false" fast="false">
        <annotation>
          <COPASI xmlns="http://www.copasi.org/static/sbml">
            <rdf:RDF xmlns:dcterms="http://purl.org/dc/terms/" xmlns:rdf="http://www.w3.org/1999/02/22-rdf-syntax-ns#">
              <rdf:Description rdf:about="#COPASI79">
                <dcterms:created>
                  <rdf:Description>
                    <dcterms:W3CDTF>2011-05-10T16:28:58Z</dcterms:W3CDTF>
                  </rdf:Description>
                </dcterms:created>
              </rdf:Description>
            </rdf:RDF>
          </COPASI>
        </annotation>
        <listOfReactants>
          <speciesReference species="species_32"/>
        </listOfReactants>
        <listOfProducts>
          <speciesReference species="mwa8568197_97f2_4c67_8727_f8d9ed6895e3" stoichiometry="3"/>
        </listOfProducts>
        <kineticLaw>
          <math xmlns="http://www.w3.org/1998/Math/MathML">
            <apply>
              <divide/>
              <apply>
                <times/>
                <ci> mw5723da7e_7ee9_4b45_b397_c4fad0251fa2 </ci>
                <ci> species_32 </ci>
              </apply>
              <apply>
                <plus/>
                <ci> mw70b2b9c1_0904_4851_aee4_8526d26a4c7f </ci>
                <ci> species_32 </ci>
              </apply>
            </apply>
          </math>
        </kineticLaw>
      </reaction>
      <reaction id="mw313a25b2_3eaf_4ff7_9ee8_8d5849703b96" name="Sink Pyruvate" reversible="false" fast="false">
        <listOfReactants>
          <speciesReference species="mw7c75a037_017e_43a3_a7ee_4a7fa628bb91"/>
        </listOfReactants>
        <listOfProducts>
          <speciesReference species="mwa8568197_97f2_4c67_8727_f8d9ed6895e3" stoichiometry="3"/>
        </listOfProducts>
        <kineticLaw>
          <math xmlns="http://www.w3.org/1998/Math/MathML">
            <apply>
              <divide/>
              <apply>
                <times/>
                <ci> mwc7508226_9d41_4551_b0e4_3d7c632e0c09 </ci>
                <ci> mw7c75a037_017e_43a3_a7ee_4a7fa628bb91 </ci>
              </apply>
              <apply>
                <plus/>
                <ci> mw2e583169_951e_4c54_8900_cb019855cf54 </ci>
                <ci> mw7c75a037_017e_43a3_a7ee_4a7fa628bb91 </ci>
              </apply>
            </apply>
          </math>
        </kineticLaw>
      </reaction>
      <reaction id="mw13e13d10_557f_4f5e_9340_62df61395963" name="Sink GLY" reversible="false" fast="false">
        <listOfReactants>
          <speciesReference species="species_28"/>
        </listOfReactants>
        <listOfProducts>
          <speciesReference species="species_24"/>
        </listOfProducts>
        <kineticLaw>
          <math xmlns="http://www.w3.org/1998/Math/MathML">
            <apply>
              <divide/>
              <apply>
                <times/>
                <ci> mw9c6e9e64_1ad3_462a_b257_61d666a10a15 </ci>
                <ci> species_28 </ci>
              </apply>
              <apply>
                <plus/>
                <ci> mwfb6db494_ff39_429f_af35_1c05a45a32b2 </ci>
                <ci> species_28 </ci>
              </apply>
            </apply>
          </math>
        </kineticLaw>
      </reaction>
      <reaction id="mwc28b2370_81f7_45f3_a71d_18314992330e" name="Sink SER" reversible="false" fast="false">
        <listOfReactants>
          <speciesReference species="species_29"/>
        </listOfReactants>
        <listOfProducts>
          <speciesReference species="species_24"/>
        </listOfProducts>
        <kineticLaw>
          <math xmlns="http://www.w3.org/1998/Math/MathML">
            <apply>
              <divide/>
              <apply>
                <times/>
                <ci> mw108b366f_58cf_4f32_9f78_d3a14dd13026 </ci>
                <ci> species_29 </ci>
              </apply>
              <apply>
                <plus/>
                <ci> mwa94460d7_f403_427e_877e_46bd4cb1b76e </ci>
                <ci> species_29 </ci>
              </apply>
            </apply>
          </math>
        </kineticLaw>
      </reaction>
      <reaction id="mw04b20bf0_57cd_45c3_8316_a103dafa35fe" name="Sink G6P" reversible="false" fast="false">
        <listOfReactants>
          <speciesReference species="species_21"/>
        </listOfReactants>
        <listOfProducts>
          <speciesReference species="mw8dc354b7_d1b2_4cc9_bbf9_5d423d6013fb" stoichiometry="6"/>
        </listOfProducts>
        <kineticLaw>
          <math xmlns="http://www.w3.org/1998/Math/MathML">
            <apply>
              <divide/>
              <apply>
                <times/>
                <ci> mw2fcbcb1c_c103_48bb_86ed_9229a27de6ed </ci>
                <ci> species_21 </ci>
              </apply>
              <apply>
                <plus/>
                <ci> mw52505a99_c3c7_4c4c_8a62_b891bfab4dd8 </ci>
                <ci> species_21 </ci>
              </apply>
            </apply>
          </math>
        </kineticLaw>
      </reaction>
      <reaction id="mw0891344d_8739_44c9_a4fb_b36347073110" name="Sink AceP" reversible="false" fast="false">
        <listOfReactants>
          <speciesReference species="mwfe019cb4_4031_44c9_83f8_9ba5e8de4ed4"/>
        </listOfReactants>
        <listOfProducts>
          <speciesReference species="mwe556cd16_34e2_417a_b945_37061560bfe5" stoichiometry="2"/>
        </listOfProducts>
        <kineticLaw>
          <math xmlns="http://www.w3.org/1998/Math/MathML">
            <apply>
              <divide/>
              <apply>
                <times/>
                <ci> mwd7c8b802_9d0c_4a81_9c65_1a50be7968bb </ci>
                <ci> mwfe019cb4_4031_44c9_83f8_9ba5e8de4ed4 </ci>
              </apply>
              <apply>
                <plus/>
                <ci> mwc1298b32_b9e2_4ab0_8087_3acdea483cdc </ci>
                <ci> mwfe019cb4_4031_44c9_83f8_9ba5e8de4ed4 </ci>
              </apply>
            </apply>
          </math>
        </kineticLaw>
      </reaction>
    </listOfReactions>
  </model>
</sbml>
