# Supplementary material for: A new insight into role of phosphoketolase pathway in Synechocystis sp. PCC 6803
Source: Sci Rep. 2020 Dec 16;10:22018. doi: 10.1038/s41598-020-78475-z (PMC7744508; doi:10.1038/s41598-020-78475-z)
Supplement: Supplementary file 3 — Supplementary Information 3. [file 41598_2020_78475_MOESM3_ESM.xls]

## Sheet: Legend
Supplementary Info
A new insight into role of phosphoketolase pathway in Synechocystis sp. PCC 6803
Anushree Bachhar, Jiri Jablonsky
Legend:
The amino acid sequences for phosphoketolase isoenzymes from cyanobacteria, bacteria, algae and fungi used to create the phylogenetic tree (Figure 2). The sequences were curated from database UniProt (https://www.uniprot.org) and post-procseed in MEGA 7 software.

## Sheet: Sequence Data
Domain: Data
Synechocystis PCC6803(slr0453)	-	-	-	-	-	-	-	-	-	-	-	-	-	-	-	-	-	-	-	-	-	-	-	-	-	-	-	-	-	-	-	-	-	-	-	-	-	-	-	-	-	M	V	T	S	P	F	S	L
Leptolyngbya(BST81 03000)	-	-	-	-	-	-	-	-	-	-	-	-	-	-	-	-	-	-	-	-	-	-	-	-	-	-	-	-	-	-	-	-	-	M	V	A	T	P	S	K	P	T	Q	D	M	S	-	-	T
Methylococcus capsulatus(MAE 34870 )	-	-	-	-	-	-	-	-	-	-	-	-	-	-	-	-	-	-	-	-	-	-	-	-	-	-	-	-	-	-	-	-	-	-	-	M	A	T	Q	F	P	L	S	S	E	F	E	R	L
Cyanothece PCC 7425(Cyan7425 1849 )	-	-	-	-	-	-	-	-	-	-	-	-	-	-	-	-	-	-	-	-	-	-	-	-	-	-	-	-	-	-	-	-	-	M	V	A	T	P	E	K	P	T	F	D	E	M	R	S	I
Microcystis NIES843(MAE 34870)	-	-	-	-	-	-	-	-	-	-	-	-	-	-	-	-	-	-	-	-	-	-	-	-	-	-	-	-	-	-	-	-	-	-	-	-	-	-	-	-	-	-	-	-	-	-	-	-	-
Calothrix NIES3974(NIES3974 07360)	-	-	-	-	-	-	-	-	-	-	-	-	-	-	-	-	-	-	-	-	-	-	-	-	-	-	-	-	-	-	-	M	V	A	S	P	N	K	P	N	I	S	P	S	S	V	S	S	I
Thermosynechococcus sBP-1(tll 1186)	-	-	-	-	-	-	-	-	-	-	-	-	-	-	-	-	-	-	-	-	-	-	-	-	-	-	-	-	-	-	-	-	-	-	M	V	S	S	P	P	R	P	T	A	L	T	D	D	I
Gloeothece PCC7424(PCC7424 3782)	-	-	-	-	-	-	-	-	-	-	-	-	-	-	-	-	-	-	-	-	-	-	-	-	-	-	-	-	-	-	-	-	-	-	-	-	-	-	-	-	-	-	-	-	-	-	-	-	-
Halothece PCC7418(PCC7418 2870)	-	-	-	-	-	-	-	-	-	-	-	-	-	-	-	-	-	-	-	-	-	-	-	-	-	-	-	-	-	-	-	-	-	-	-	-	-	-	-	-	-	-	-	-	-	-	-	-	-
Synechocystis PCC6803(sll0529)	-	-	-	-	-	-	-	-	-	-	-	-	-	-	-	-	-	-	-	-	-	-	-	-	-	-	-	-	-	-	-	-	-	-	-	-	-	-	-	-	-	-	-	M	T	V	A	S	T
Rippkaea PCC8801(PCC8801 1677)	-	-	-	-	-	-	-	-	-	-	-	-	-	-	-	-	-	-	-	-	-	-	-	-	-	-	-	-	-	-	-	-	-	-	-	-	-	-	-	-	-	-	-	M	T	V	A	S	A
Gloeothece PCC7424(PCC7424 3248)	-	-	-	-	-	-	-	-	-	-	-	-	-	-	-	-	-	-	-	-	-	-	-	-	-	-	-	-	-	-	-	-	-	-	-	-	-	-	-	-	-	-	-	M	T	I	S	T	A
Nostoc ATCC 29411(Nos7524 2031)	-	-	-	-	-	-	-	-	-	-	-	-	-	-	-	-	-	-	-	-	-	-	-	-	-	-	-	-	-	-	-	-	-	-	-	-	-	-	M	T	A	I	T	P	K	A	S	S	A
Synechococcus PCC 7942(Synpcc7942 2080)	-	-	-	-	-	-	-	-	-	-	-	-	-	-	-	-	-	-	-	-	-	-	-	-	-	-	-	-	-	-	-	-	-	-	-	-	-	-	-	-	-	-	-	-	-	-	-	-	-
Lactobacillus reuteri(HMPREF0538 20863)	-	-	-	-	-	-	-	-	-	-	-	-	-	-	-	-	-	-	-	-	-	-	-	-	-	-	-	-	-	-	-	-	-	-	-	-	-	-	-	-	-	-	-	-	-	-	-	-	-
Fusarium CS3096(FPSE 01703)	-	-	-	-	-	-	-	-	-	-	-	-	-	-	-	-	-	-	-	-	-	-	-	-	-	-	-	-	M	P	G	E	V	I	D	R	P	N	P	A	P	L	D	S	S	L	P	D	A
Schizosaccharomyces ATCC24843(SPBC24C6.09c)	-	-	-	-	-	-	-	-	-	-	-	M	A	T	Q	N	D	I	P	N	S	T	P	E	D	L	A	K	Q	V	E	I	A	E	K	H	P	D	P	P	A	M	P	S	R	L	P	D	S
Gloeobacter ATCC29082(glr0997)	-	-	-	-	-	-	-	-	-	-	-	-	-	-	-	-	-	-	-	-	-	-	-	-	-	-	-	-	-	-	-	-	-	-	-	-	-	-	-	-	-	-	-	-	-	-	-	-	-
Nostoc PCC7120(all2567)	-	-	-	-	-	-	-	-	-	-	-	-	-	-	-	-	-	-	-	-	-	-	-	-	-	-	-	-	-	-	-	-	-	-	-	-	-	-	-	-	-	-	-	-	-	-	-	-	-
Nostoc PCC7120(all1483)	-	-	-	-	-	-	-	-	-	-	-	-	-	-	-	-	-	-	-	-	-	-	-	-	-	-	-	-	-	-	-	-	-	-	-	-	-	-	-	-	-	-	-	M	T	I	S	P	S
Synechococcus ATCC27144(syc2013 c)	-	-	-	-	-	-	-	-	-	-	-	-	-	-	-	-	-	-	-	-	-	-	-	-	-	-	-	-	-	-	-	-	-	-	-	-	-	-	-	-	-	-	-	-	-	-	-	-	-
Rhizobium etli(BCL34 112167)	-	-	-	-	-	-	-	-	-	-	-	-	-	-	-	-	-	-	-	-	-	-	-	-	-	-	-	-	-	-	-	-	-	-	-	-	-	-	-	-	-	-	-	-	-	-	-	-	-
Blastopirellula marina(DSM3645 27618)	-	-	-	-	-	-	-	-	-	-	-	-	-	-	-	-	-	-	-	-	-	-	-	-	-	-	-	-	-	-	-	-	-	-	-	-	-	-	-	-	-	-	-	-	-	-	-	-	-
Marinobacter antarcticus(SAMN05216369 2468)	M	S	R	S	L	E	L	E	R	I	N	T	L	R	F	L	A	V	N	M	V	P	N	A	N	S	G	H	T	P	G	G	R	T	G	G	G	A	G	P	K	T	G	Q	Q	C	S	T	A
Leptolyngbya antarctica(DCF17 09245)	-	-	-	-	-	-	-	-	-	-	-	-	-	-	-	-	-	-	-	-	-	-	-	-	-	-	-	-	-	-	-	-	-	-	-	-	-	-	-	-	-	-	-	-	-	-	-	-	-
Thermosynechococcus CL 1(FFX45 10945)	-	-	-	-	-	-	-	-	-	-	-	-	-	-	-	-	-	-	-	-	-	-	-	-	-	-	-	-	-	-	-	-	-	-	M	V	S	S	P	P	R	P	T	E	L	T	A	D	I
Thermosynechococcus CL 1(FFX45 08400)	-	-	-	-	-	-	-	-	-	-	-	-	-	-	-	-	-	-	-	-	-	-	-	-	-	-	-	-	-	-	-	-	-	-	-	-	-	-	-	-	-	-	-	M	T	A	V	T	S
Pleurocapsa PCC 7327(Ple7327 2870)	-	-	-	-	-	-	-	-	-	-	-	-	-	-	-	-	-	-	-	-	-	-	-	-	-	-	-	-	-	-	-	-	-	-	-	-	-	-	-	-	-	-	-	M	T	V	A	S	R
Pleurocapsa PCC 7327(Ple7327 4268)	-	-	-	-	-	-	-	-	-	-	-	-	-	-	-	-	-	-	-	-	-	-	-	-	-	-	-	-	-	-	-	-	-	-	-	-	-	-	-	-	-	-	-	-	-	-	-	-	-
Oscillatoriales JSC 12(OsccyDRAFT 2409)	-	-	-	-	-	-	-	-	-	-	-	-	-	-	-	-	-	-	-	-	-	-	-	-	-	-	-	-	-	-	-	-	-	-	M	V	A	T	P	P	R	P	T	V	D	I	S	S	I
Oscillatoriales JSC 12(OsccyDRAFT 4499)	-	-	-	-	-	-	-	-	-	-	-	-	-	-	-	-	-	-	-	-	-	-	-	-	-	-	-	-	-	-	-	-	-	-	-	-	-	-	-	M	T	A	V	T	S	N	L	Q	S
Oscillatoria PCC 6304(Oscil6304 5661)	-	-	-	-	-	-	-	-	-	-	-	-	-	-	-	-	-	-	-	-	-	-	-	-	-	-	-	-	-	-	-	-	-	-	-	-	-	-	-	M	T	V	A	P	K	K	P	T	L
Oscillatoria PCC 6304( Oscil6304 4532)	-	-	-	-	-	-	-	-	-	-	-	-	-	-	-	-	-	-	-	-	-	-	-	-	-	-	-	-	-	-	-	-	-	-	-	-	-	-	M	T	T	K	I	P	S	A	P	A	K
Aphanothece sacrum(AsFPU1 4117)	-	-	-	-	-	-	-	-	-	-	-	-	-	-	-	-	-	-	-	-	-	-	-	-	-	-	-	-	-	-	-	-	-	-	-	-	-	-	-	-	-	-	-	-	-	-	-	-	-
Aphanothece sacrum(AsFPU1 3012)	-	-	-	-	-	-	-	-	-	-	-	-	-	-	-	-	-	-	-	-	-	-	-	-	-	-	-	-	-	-	-	-	-	-	-	-	-	-	-	-	-	-	-	M	T	I	A	S	T
Rubidibacter lacunae(KR51 00005980)	-	-	-	-	-	-	-	-	-	-	-	-	-	-	-	-	-	-	-	-	-	-	-	-	-	-	-	-	-	-	-	-	-	-	-	M	V	A	A	P	E	K	P	T	S	A	T	T	I
Rubidibacter lacunae(KR51 00035150)	-	-	-	-	-	-	-	-	-	-	-	-	-	-	-	-	-	-	-	-	-	-	-	-	-	-	-	-	-	-	-	-	-	-	-	-	-	-	-	-	-	-	-	M	T	V	A	S	G
Microcoleus PCC 7113(Mic7113 0146)	-	-	-	-	-	-	-	-	-	-	-	-	-	-	-	-	-	-	-	-	-	-	-	-	-	-	-	-	-	-	-	-	-	-	-	-	-	-	-	-	-	-	-	-	-	-	-	-	-
Microcoleus PCC 7113(Mic7113 2977)	-	-	-	-	-	-	-	-	-	-	-	-	-	-	-	-	-	-	-	-	-	-	-	-	-	-	-	-	-	-	-	-	-	-	-	-	-	-	-	-	-	-	-	M	T	V	A	T	Q
Bifidobacterium DSM 10140(Balat 0971)	-	-	-	-	-	-	-	-	-	-	-	-	-	-	-	-	-	-	-	-	-	-	-	-	-	-	-	-	-	-	-	-	-	-	-	-	-	-	-	-	-	-	-	-	-	-	-	M	T
Lactobacillus pentosus(KCA1)	-	-	-	-	-	-	-	-	-	-	-	-	-	-	-	-	-	-	-	-	-	-	-	-	-	-	-	-	-	-	-	-	-	-	-	-	-	-	-	-	-	-	-	-	-	-	-	-	-
cyanobacterium endosymbiont of Epithemia turgida(ETSB 0044)	-	-	-	-	-	-	-	-	-	-	-	-	-	-	-	-	-	-	-	-	-	-	-	-	-	-	-	-	-	-	-	-	-	-	-	-	-	-	-	-	-	-	-	-	-	-	-	-	-
Phaeodactylum tricornutum(PHATRDRAFT 36257)	-	-	-	-	-	-	-	-	-	-	-	-	-	-	-	-	-	-	-	-	-	-	-	-	-	-	-	-	-	-	-	-	-	-	-	-	-	-	-	-	-	-	-	-	-	-	-	-	M
Marinobacter adhaerens(HP15 3365)	-	-	-	-	-	-	M	P	F	P	I	Q	T	A	A	V	N	H	A	A	S	D	C	P	D	F	R	R	W	C	D	G	Y	G	V	I	Q	H	S	E	A	T	Q	H	Q	V	S	L	L
Bradyrhizobiaceae bacterium(CFE29 01405)	-	-	-	-	-	-	-	-	-	-	-	-	-	-	-	-	-	-	-	-	-	-	-	-	-	-	-	-	-	-	-	-	-	-	-	-	-	-	-	-	-	-	-	-	-	-	-	-	-
Shewanella algae(BFS86 16920)	-	-	-	-	-	-	-	-	-	-	-	-	-	-	-	-	-	-	-	-	-	-	-	-	-	-	-	-	-	-	-	-	-	-	-	-	-	-	-	-	-	-	-	-	-	-	-	-	-
Clostridium acetobutylicum(CA C1343)	-	-	-	-	-	-	-	-	-	-	-	-	-	-	-	-	-	-	-	-	-	-	-	-	-	-	-	-	-	-	-	-	-	-	-	-	-	-	-	-	-	-	-	-	-	-	-	-	-
Pseudomonas putida ATCC700007(Pput 2459)	-	-	-	-	-	-	-	-	-	-	-	-	-	-	-	-	-	-	-	-	-	-	-	-	-	-	-	-	-	-	-	-	-	-	-	-	-	-	-	-	-	-	-	-	-	-	-	-	-
Nocardia farcinica IFM0152(NFA 13300)	-	-	-	-	-	-	-	-	-	-	-	-	-	-	-	-	-	-	-	-	-	-	-	-	-	-	M	T	Q	M	A	S	A	G	G	D	T	S	A	D	N	V	G	A	H	G	G	R	T
Magnaporthe oryzae(OOW P131scaffold01659g7)	-	-	-	-	-	-	-	-	-	-	-	-	-	-	-	-	-	-	-	-	-	-	-	-	-	-	-	-	M	P	A	P	E	I	T	E	P	N	P	P	P	L	P	S	N	I	P	D	S
Penicillium CECT20795(PDIP 74840)	-	-	-	-	-	-	-	-	-	-	-	-	-	-	-	-	-	-	-	-	-	-	-	-	-	-	-	-	M	P	P	E	V	I	S	E	P	N	P	Q	A	L	P	S	H	L	P	D	Y
Collimonas arenae(CAter282 2297)	-	-	-	-	-	-	-	-	-	-	-	-	-	-	-	-	-	-	-	-	-	-	-	-	-	-	-	-	-	-	-	-	-	-	-	-	-	-	-	-	-	-	-	-	-	-	-	-	-
Pantoea JKS000250(BY447 1998)	-	-	-	-	-	-	-	-	-	-	-	-	-	-	-	-	-	-	-	-	-	-	-	-	-	-	-	-	-	-	-	-	-	-	-	-	-	-	-	-	-	-	-	-	-	-	-	-	-
Burkholderia JKS000303(BX604 5059)	-	-	-	-	-	-	-	-	-	-	-	-	-	-	-	-	-	-	-	-	-	-	-	-	-	-	-	-	-	-	-	-	-	-	-	-	-	-	-	-	-	-	-	-	-	-	-	-	-
Neurospora ATCC24698(NCU06123)	-	-	-	-	-	-	-	-	-	-	-	-	-	-	-	-	-	-	-	-	-	-	-	-	-	-	-	-	-	-	-	-	-	-	-	-	-	M	S	D	S	N	E	L	E	V	E	S	I
Rhizophagus DAOM181602(GLOIN 2v1537931)	-	-	-	-	-	-	-	-	-	-	-	-	-	-	-	-	-	-	-	-	-	-	-	-	-	-	-	-	-	-	-	-	-	-	-	M	H	S	T	T	G	L	N	M	T	I	P	E	K
PantoeaICBG 1758(C1Y41 03365)	-	-	-	-	-	-	-	-	-	-	-	-	-	-	-	-	-	-	-	-	-	-	-	-	-	-	-	-	-	-	-	-	-	-	-	-	-	-	-	-	-	-	-	-	-	-	-	-	-
Rhynchosporium secalis(RSE6 07399)	-	-	-	-	-	-	-	-	-	-	-	-	-	-	-	-	-	-	-	-	-	-	-	-	-	-	-	-	-	-	-	-	-	-	-	-	M	A	S	A	A	D	D	A	V	V	K	S	I
Nostoc PCC 7120(alr1850)	-	-	-	-	-	-	-	-	-	-	-	-	-	-	-	-	-	-	-	-	-	-	-	-	-	-	-	-	-	-	-	-	-	-	-	-	-	-	M	T	A	I	T	P	K	A	S	S	A
Synechocystis PCC6803(slr0453)	Y	L	A	V	G	M	I	Y	L	R	D	-	N	P	L	L	R	E	P	L	Q	P	E	Q	I	K	H	R	L	L	G	H	W	G	S	S	P	G	I	S	F	L	Y	T	H	L	N	R	I
Leptolyngbya(BST81 03000)	Y	L	A	V	G	M	I	Y	L	R	E	-	N	P	L	L	R	D	S	L	K	P	E	Q	I	K	K	R	L	L	G	H	W	G	S	S	P	G	I	S	F	L	Y	T	H	L	N	R	I
Methylococcus capsulatus(MAE 34870 )	Y	L	A	L	G	M	I	Y	L	R	G	-	N	P	L	L	R	E	P	L	K	P	E	H	I	K	H	R	L	L	G	H	W	G	S	S	P	N	L	A	F	V	Y	T	H	L	N	R	A
Cyanothece PCC 7425(Cyan7425 1849 )	Y	L	A	V	G	M	I	Y	L	R	D	-	N	P	L	L	K	E	T	L	Q	P	E	H	I	K	R	R	L	L	G	H	W	G	S	S	P	G	I	S	F	L	Y	T	H	L	N	R	V
Microcystis NIES843(MAE 34870)	Y	L	A	V	G	M	I	Y	L	R	D	-	N	P	L	L	K	E	H	L	K	P	E	H	V	K	Y	R	L	L	G	H	W	G	A	S	P	A	L	S	F	T	Y	V	H	L	N	R	L
Calothrix NIES3974(NIES3974 07360)	Y	L	A	V	G	M	I	Y	L	R	D	-	N	P	L	L	R	Q	P	L	Q	I	E	H	I	K	K	R	L	L	G	H	W	G	S	S	P	G	M	S	F	V	W	T	H	L	N	R	I
Thermosynechococcus sBP-1(tll 1186)	Y	L	A	V	G	M	I	Y	L	L	D	-	N	P	L	L	K	E	P	L	K	P	E	H	I	K	K	R	L	L	G	H	W	G	S	S	P	G	L	A	F	C	Y	L	H	L	N	R	I
Gloeothece PCC7424(PCC7424 3782)	Y	L	A	V	G	M	I	Y	L	K	D	-	N	P	L	L	K	R	P	L	Q	P	E	D	I	K	P	R	L	L	G	H	W	G	T	S	P	G	L	S	F	T	Y	V	H	L	N	R	L
Halothece PCC7418(PCC7418 2870)	Y	L	A	I	G	M	I	Y	L	K	D	-	N	P	L	L	K	E	P	L	Q	A	E	H	I	K	Y	R	L	L	G	H	W	G	A	S	P	A	L	S	F	S	Y	I	H	L	N	R	L
Synechocystis PCC6803(sll0529)	K	A	I	S	S	A	N	D	P	Q	A	V	Y	Q	T	L	L	A	A	D	A	L	R	Y	L	T	L	Q	T	T	A	S	K	E	S	G	H	P	G	G	F	A	S	I	A	E	A	I	A
Rippkaea PCC8801(PCC8801 1677)	T	A	I	S	Y	P	N	D	P	N	A	V	Y	Q	T	L	L	A	A	D	A	L	R	Y	L	T	L	Q	T	T	A	T	K	A	S	G	H	P	G	G	F	A	S	I	A	D	G	I	A
Gloeothece PCC7424(PCC7424 3248)	N	A	I	A	S	S	N	D	P	I	A	V	Y	Q	T	L	L	A	A	D	A	L	R	Y	L	T	L	Q	T	T	A	T	K	E	S	G	H	P	G	G	F	A	S	I	A	E	A	I	A
Nostoc ATCC 29411(Nos7524 2031)	V	A	I	A	D	P	Q	D	P	Q	A	V	Y	Q	T	L	L	A	A	D	A	L	R	Y	L	T	L	Q	I	T	G	S	K	A	S	G	H	P	G	G	F	A	S	Q	A	E	A	Y	A
Synechococcus PCC 7942(Synpcc7942 2080)	Y	L	S	V	G	Q	I	Y	L	R	D	-	N	P	L	L	Q	E	P	L	R	P	E	H	I	K	Q	R	L	L	G	H	W	G	S	D	P	G	L	S	F	V	Y	V	H	L	N	R	L
Lactobacillus reuteri(HMPREF0538 20863)	Y	L	S	V	G	T	L	Y	L	M	G	-	D	P	L	L	R	Q	P	L	K	A	E	D	V	K	P	K	P	I	G	H	W	G	T	I	V	P	Q	N	F	I	Y	A	H	L	N	R	V
Fusarium CS3096(FPSE 01703)	Y	I	A	G	S	M	I	F	L	R	D	-	N	V	L	L	E	R	D	L	T	T	K	D	I	K	P	R	L	L	G	H	W	G	T	C	P	G	I	I	L	V	W	S	H	L	N	L	L
Schizosaccharomyces ATCC24843(SPBC24C6.09c)	Y	L	A	A	S	L	I	F	L	S	N	-	G	L	Y	T	G	G	D	L	E	E	K	D	I	K	T	R	L	L	G	H	W	G	T	C	P	G	L	S	I	V	Y	S	H	C	N	R	I
Gloeobacter ATCC29082(glr0997)	Y	L	S	V	G	Q	I	Y	L	M	D	-	N	P	L	L	R	E	P	L	K	L	E	H	V	K	P	R	L	L	G	H	W	G	T	T	P	G	L	N	F	I	Y	V	H	L	N	R	V
Nostoc PCC7120(all2567)	Y	L	S	V	G	Q	I	Y	L	L	D	-	N	P	L	L	R	E	P	L	N	K	E	H	V	K	P	R	L	L	G	H	W	G	T	T	P	G	L	N	F	I	Y	V	H	L	N	R	I
Nostoc PCC7120(all1483)	Y	L	A	L	G	M	I	Y	L	Q	D	-	N	P	L	L	K	Q	P	L	K	P	G	H	I	K	N	R	L	L	G	H	W	G	S	S	P	G	L	S	F	I	Y	V	H	L	N	R	L
Synechococcus ATCC27144(syc2013 c)	Y	L	S	V	G	Q	I	Y	L	R	D	-	N	P	L	L	Q	E	P	L	R	P	E	H	I	K	Q	R	L	L	G	H	W	G	S	D	P	G	L	S	F	V	Y	V	H	L	N	R	L
Rhizobium etli(BCL34 112167)	Y	L	S	V	G	Q	I	Y	L	M	D	-	N	P	L	L	R	E	P	L	K	A	E	H	I	K	P	R	L	L	G	H	W	G	T	T	P	G	L	N	F	I	Y	A	H	L	N	R	V
Blastopirellula marina(DSM3645 27618)	Y	L	S	V	G	Q	I	Y	L	F	D	-	N	P	L	L	K	R	P	L	Q	L	S	D	I	K	P	M	L	L	G	H	W	G	T	T	P	G	Q	N	F	I	Y	V	H	L	N	R	I
Marinobacter antarcticus(SAMN05216369 2468)	Y	L	S	V	G	Q	I	Y	L	C	D	-	N	P	L	L	R	R	P	L	A	L	T	D	V	K	H	M	L	L	G	H	W	G	T	T	P	G	Q	N	F	I	Y	A	H	L	N	R	V
Leptolyngbya antarctica(DCF17 09245)	Y	L	S	V	G	Q	I	Y	L	F	D	-	N	P	L	L	K	H	P	L	T	L	A	D	I	K	P	M	L	L	G	H	W	G	T	T	P	G	Q	N	F	I	Y	A	H	L	N	R	A
Thermosynechococcus CL 1(FFX45 10945)	Y	L	A	V	G	M	I	Y	L	L	D	-	N	P	L	L	K	E	P	L	K	P	E	H	I	K	K	R	L	L	G	H	W	G	S	S	P	G	L	S	F	C	Y	L	H	L	N	R	I
Thermosynechococcus CL 1(FFX45 08400)	S	T	L	T	D	L	D	T	P	A	A	A	Y	Q	T	L	L	Y	A	D	A	L	R	Y	L	I	L	Q	M	T	G	S	K	A	S	G	H	P	G	G	F	A	S	Q	A	E	A	Y	A
Pleurocapsa PCC 7327(Ple7327 2870)	T	A	I	S	S	P	S	D	P	I	A	V	Y	Q	T	L	L	A	A	D	A	L	R	Y	L	T	L	Q	T	T	A	T	K	E	S	G	H	P	G	G	F	A	S	I	A	E	G	I	A
Pleurocapsa PCC 7327(Ple7327 4268)	Y	L	A	V	G	M	I	Y	L	Q	D	-	N	P	L	L	K	E	P	L	K	S	E	H	I	K	Y	R	L	L	G	H	W	G	S	S	P	G	L	S	F	T	Y	I	H	L	N	R	L
Oscillatoriales JSC 12(OsccyDRAFT 2409)	Y	L	A	V	G	M	I	Y	L	R	S	-	N	P	L	L	R	E	P	L	Q	P	E	H	I	K	Q	R	L	L	G	H	W	G	S	S	P	G	I	S	F	L	Y	T	H	L	N	R	V
Oscillatoriales JSC 12(OsccyDRAFT 4499)	T	A	I	T	N	P	T	D	P	S	A	V	Y	Q	T	L	L	Y	A	D	A	L	R	Y	L	T	L	Q	I	T	G	S	K	A	S	G	H	P	G	G	F	A	S	Q	A	E	A	Y	A
Oscillatoria PCC 6304(Oscil6304 5661)	Y	L	A	V	A	Q	I	Y	L	K	D	-	N	V	L	V	D	Q	P	L	K	P	E	H	I	K	D	R	L	L	G	H	W	G	T	S	P	G	I	N	L	I	Y	A	H	L	N	R	L
Oscillatoria PCC 6304( Oscil6304 4532)	T	A	I	A	S	P	P	D	H	A	A	A	Y	Q	T	L	L	A	A	D	A	L	R	Y	L	I	L	Q	V	T	A	S	K	A	S	G	H	P	G	G	F	A	S	V	A	E	G	I	A
Aphanothece sacrum(AsFPU1 4117)	Y	L	A	V	G	M	I	Y	L	Q	D	-	N	P	L	L	K	E	P	L	T	E	Q	Q	V	K	N	R	L	L	G	H	W	G	T	S	P	G	L	S	F	I	Y	I	H	L	N	R	L
Aphanothece sacrum(AsFPU1 3012)	T	A	I	T	S	P	S	D	S	N	A	V	F	Q	T	L	L	A	A	D	A	L	R	Y	L	T	L	H	T	A	A	S	K	A	S	G	H	P	G	G	F	A	S	I	A	D	C	I	A
Rubidibacter lacunae(KR51 00005980)	Y	L	I	L	G	M	I	Y	L	K	E	-	N	P	L	L	R	E	P	L	T	A	D	Q	L	K	P	R	L	L	G	H	W	G	S	S	P	G	Q	S	F	T	Y	I	H	L	N	R	V
Rubidibacter lacunae(KR51 00035150)	R	R	I	V	D	P	T	D	K	S	A	V	Y	Q	A	L	L	A	A	D	A	L	R	Y	L	T	L	Q	L	T	A	S	K	A	S	G	H	P	G	G	F	A	S	I	A	D	A	I	A
Microcoleus PCC 7113(Mic7113 0146)	Y	L	S	V	G	Q	I	Y	L	L	D	-	N	P	L	L	K	E	P	L	K	L	E	H	V	K	P	R	L	L	G	H	W	G	T	T	P	G	L	N	F	I	Y	V	H	F	N	R	I
Microcoleus PCC 7113(Mic7113 2977)	K	A	I	A	Q	P	N	D	P	K	A	V	F	Q	T	L	L	A	A	D	A	L	R	Y	L	T	L	Q	V	T	A	S	K	A	S	G	H	P	G	G	F	A	S	Q	A	E	A	Y	A
Bifidobacterium DSM 10140(Balat 0971)	Y	M	S	I	G	Q	I	Y	L	R	S	-	N	P	L	M	K	E	P	F	T	R	D	D	V	K	H	R	L	V	G	H	W	G	T	T	P	G	L	N	F	L	L	A	H	I	N	R	L
Lactobacillus pentosus(KCA1)	Y	I	S	V	G	Q	L	Y	L	L	N	-	N	P	L	L	Q	E	P	L	K	A	T	D	V	K	V	H	P	I	G	H	W	G	T	I	A	G	Q	N	F	I	Y	A	H	L	N	R	A
cyanobacterium endosymbiont of Epithemia turgida(ETSB 0044)	Y	L	A	V	G	M	I	Y	L	Q	D	-	N	P	L	L	K	E	P	L	Q	E	K	H	I	K	K	R	L	L	G	H	W	G	S	S	P	G	L	S	F	V	Y	I	H	L	N	R	L
Phaeodactylum tricornutum(PHATRDRAFT 36257)	Y	L	V	V	G	Q	I	Y	L	M	D	K	N	P	L	L	K	Q	P	L	K	P	D	H	V	K	S	R	L	L	G	H	F	G	T	C	P	G	Q	N	F	I	Y	V	H	L	N	R	I
Marinobacter adhaerens(HP15 3365)	W	L	V	V	H	M	T	Y	A	R	R	-	V	D	V	S	G	Q	P	L	A	P	Q	D	F	K	T	N	P	E	G	H	T	G	G	A	L	N	M	V	P	A	Y	A	G	Y	L	A	L
Bradyrhizobiaceae bacterium(CFE29 01405)	Y	V	S	V	G	Q	I	Y	L	L	H	-	N	P	L	L	R	E	P	L	Q	S	R	H	I	K	P	R	L	L	G	H	W	G	T	T	P	G	L	N	F	I	Y	V	H	L	N	R	I
Shewanella algae(BFS86 16920)	F	L	A	T	S	Q	I	Y	L	K	H	-	N	V	L	Y	K	R	P	L	Q	H	S	D	I	K	P	R	L	L	G	H	W	G	T	C	P	G	I	N	F	V	Y	A	N	V	N	R	L
Clostridium acetobutylicum(CA C1343)	F	I	S	V	G	Q	L	Y	L	L	D	-	N	P	L	L	R	E	P	L	K	P	E	H	L	K	R	K	V	V	G	H	W	G	T	I	P	G	Q	N	F	I	Y	A	H	L	N	R	V
Pseudomonas putida ATCC700007(Pput 2459)	Y	L	T	V	G	Q	I	Y	L	Q	G	-	N	A	L	L	T	R	P	L	T	L	A	D	V	K	P	R	L	L	G	H	W	G	T	S	P	G	L	N	L	V	Y	T	H	L	N	R	L
Nocardia farcinica IFM0152(NFA 13300)	Y	L	S	V	G	Q	I	Y	L	M	A	-	N	P	L	L	T	E	P	L	R	P	E	H	I	K	P	R	L	L	G	H	F	G	T	V	P	G	L	N	L	V	W	T	H	A	N	R	V
Magnaporthe oryzae(OOW P131scaffold01659g7)	Y	I	A	A	A	M	I	F	L	R	D	-	N	V	L	L	A	D	D	L	T	V	D	H	I	K	P	R	L	L	G	H	W	G	T	C	P	G	L	V	L	V	W	A	H	L	N	L	L
Penicillium CECT20795(PDIP 74840)	Y	I	A	A	A	M	I	F	L	Q	E	-	N	T	L	L	K	S	E	L	T	F	N	H	I	K	P	R	L	L	G	H	W	G	T	C	P	G	L	V	L	V	Y	S	H	L	N	Y	L
Collimonas arenae(CAter282 2297)	Y	L	S	V	G	Q	I	Y	L	Y	D	-	N	P	L	L	K	E	P	L	Q	L	A	H	I	K	P	R	L	L	G	H	W	G	T	T	P	G	L	N	F	V	Y	I	H	L	N	R	I
Pantoea JKS000250(BY447 1998)	Y	L	S	V	G	Q	I	Y	L	M	D	-	N	P	L	L	R	E	P	L	K	P	E	H	I	K	P	R	L	L	G	H	W	G	T	T	P	G	L	N	F	I	Y	A	H	L	N	R	V
Burkholderia JKS000303(BX604 5059)	Y	L	S	V	G	Q	I	Y	L	L	D	-	N	P	L	L	R	A	P	L	Q	I	A	H	V	K	P	R	L	L	G	H	W	G	T	T	P	G	L	N	F	I	Y	A	H	L	N	R	V
Neurospora ATCC24698(NCU06123)	Y	L	S	L	G	M	I	Y	L	R	D	-	N	P	L	L	K	E	P	L	D	T	K	H	L	K	A	R	L	L	G	H	F	G	S	A	P	G	Q	I	F	T	W	M	H	F	N	R	L
Rhizophagus DAOM181602(GLOIN 2v1537931)	Y	L	A	A	S	M	I	F	L	Q	K	-	N	T	L	L	E	R	P	L	S	K	D	D	V	K	E	R	L	L	G	H	W	G	T	C	P	G	I	N	L	I	Y	A	H	C	N	H	L
PantoeaICBG 1758(C1Y41 03365)	Y	L	S	V	G	Q	I	Y	L	M	A	-	N	P	L	L	R	E	T	L	L	P	E	H	I	K	P	R	L	L	G	H	W	G	T	T	P	G	L	N	F	I	Y	A	H	L	N	R	V
Rhynchosporium secalis(RSE6 07399)	Y	L	C	L	G	M	L	Y	L	R	E	-	N	A	L	L	K	E	P	L	D	I	K	H	L	K	A	R	L	L	G	H	W	G	S	D	A	G	Q	S	F	T	W	M	H	M	N	R	L
Nostoc PCC 7120(alr1850)	V	A	I	A	D	P	K	D	P	K	A	V	Y	Q	T	L	L	A	A	D	A	L	R	Y	L	T	L	Q	V	T	A	S	K	A	S	G	H	P	G	G	F	A	S	Q	A	E	A	Y	A
Synechocystis PCC6803(slr0453)	S	R	F	F	A	-	-	-	-	E	C	S	E	D	E	D	G	M	K	R	F	F	K	Q	F	S	F	P	G	G	-	-	-	-	-	I	G	S	H	C	T	P	E	T	P	G	S	I	H
Leptolyngbya(BST81 03000)	S	H	Y	F	P	-	-	-	-	E	C	S	E	D	I	E	G	M	R	Q	F	F	K	Q	F	S	F	P	G	G	-	-	-	-	-	I	G	S	H	C	T	P	E	T	P	G	S	I	H
Methylococcus capsulatus(MAE 34870 )	S	E	I	Y	P	-	-	-	-	D	K	D	L	S	E	E	G	L	L	N	F	F	K	Q	F	S	F	P	G	G	-	-	-	-	-	I	G	S	H	C	T	P	E	T	P	G	S	I	H
Cyanothece PCC 7425(Cyan7425 1849 )	S	H	F	F	P	-	-	-	-	E	C	S	E	D	E	A	G	M	K	Q	F	F	K	Q	F	S	F	P	G	G	-	-	-	-	-	V	G	S	H	C	T	P	E	T	P	G	S	I	H
Microcystis NIES843(MAE 34870)	S	E	I	Y	P	-	-	-	-	D	K	S	E	D	E	E	G	L	Q	K	F	F	K	Q	F	S	F	P	G	H	-	-	-	-	-	I	G	S	H	V	T	P	E	T	P	G	S	I	H
Calothrix NIES3974(NIES3974 07360)	S	E	I	Y	P	-	-	-	-	D	K	S	E	D	V	E	G	M	A	R	F	F	K	A	F	S	F	P	G	G	-	-	-	-	-	I	G	S	H	C	T	P	E	T	P	G	S	I	H
Thermosynechococcus sBP-1(tll 1186)	S	E	I	Y	P	-	-	-	-	N	I	S	E	D	A	A	G	L	K	K	F	F	K	Q	F	S	F	P	G	G	-	-	-	-	-	I	G	S	H	C	T	P	E	T	P	G	S	I	H
Gloeothece PCC7424(PCC7424 3782)	S	E	I	Y	P	-	-	-	-	D	K	S	E	D	E	E	G	M	Q	K	F	F	K	Q	F	S	F	P	G	H	-	-	-	-	-	I	G	S	H	C	T	P	E	T	P	G	S	I	H
Halothece PCC7418(PCC7418 2870)	S	E	I	Y	P	-	-	-	-	D	K	S	E	D	E	E	G	M	Q	K	F	F	K	Q	F	S	F	P	G	H	-	-	-	-	-	I	G	S	H	C	T	P	E	T	P	G	S	I	H
Synechocystis PCC6803(sll0529)	E	A	M	G	I	-	-	-	-	-	-	-	-	-	-	N	N	V	Q	E	L	G	D	R	F	R	E	M	H	G	-	-	-	-	-	L	L	G	H	L	S	G	Q	I	P	G	L	L	A
Rippkaea PCC8801(PCC8801 1677)	E	D	M	G	I	-	-	-	-	-	-	-	-	-	-	S	T	V	Q	Q	M	G	E	R	F	R	E	M	H	G	-	-	-	-	-	L	L	G	H	L	S	G	Q	I	P	G	L	L	N
Gloeothece PCC7424(PCC7424 3248)	E	D	M	G	I	-	-	-	-	-	-	-	-	-	-	K	T	V	Q	Q	L	G	E	R	F	R	E	M	H	G	-	-	-	-	-	L	L	G	H	L	S	G	Q	I	P	G	L	L	N
Nostoc ATCC 29411(Nos7524 2031)	E	D	M	G	I	-	-	-	-	-	-	-	-	-	-	F	T	V	Q	Q	L	R	D	R	F	R	E	K	H	G	-	-	-	-	-	L	L	G	H	L	S	G	Y	I	P	G	I	L	A
Synechococcus PCC 7942(Synpcc7942 2080)	S	E	V	Y	P	-	-	-	-	N	C	Q	Q	S	T	A	G	L	Q	Q	F	F	K	Q	F	S	F	P	G	G	-	-	-	-	-	I	G	S	H	C	T	P	E	T	P	G	S	I	H
Lactobacillus reuteri(HMPREF0538 20863)	T	E	I	Y	P	-	-	-	-	E	Y	T	Q	D	T	K	G	M	A	K	L	F	K	H	F	S	F	P	G	G	-	-	-	-	-	T	A	S	H	A	A	P	E	T	P	G	S	I	H
Fusarium CS3096(FPSE 01703)	E	R	F	F	P	Q	-	-	-	K	Y	G	V	N	K	D	G	L	R	N	L	I	T	G	F	S	V	P	G	G	-	-	-	-	-	F	P	S	H	I	N	S	E	T	P	G	S	I	H
Schizosaccharomyces ATCC24843(SPBC24C6.09c)	G	P	F	Y	P	-	-	-	-	R	Y	Q	F	T	K	E	G	L	N	N	L	I	N	T	F	S	L	P	G	G	-	-	-	-	-	F	P	S	H	V	N	A	E	V	P	G	A	I	H
Gloeobacter ATCC29082(glr0997)	S	E	Y	Y	P	-	-	-	-	N	I	S	E	D	A	E	G	M	K	R	L	F	K	Q	F	S	F	P	G	G	-	-	-	-	-	I	P	S	H	V	A	P	E	T	P	G	S	I	H
Nostoc PCC7120(all2567)	S	E	Y	Y	P	-	-	-	-	N	I	S	Q	D	A	G	G	M	Q	K	L	F	K	Q	F	S	F	P	G	G	-	-	-	-	-	I	P	S	H	V	A	P	E	T	P	G	S	I	H
Nostoc PCC7120(all1483)	S	E	V	Y	P	-	-	-	-	D	K	S	E	D	E	E	G	M	L	K	F	F	K	Q	F	S	F	P	G	G	-	-	-	-	-	I	G	S	H	C	T	P	E	T	P	G	S	I	H
Synechococcus ATCC27144(syc2013 c)	S	E	V	Y	P	-	-	-	-	N	C	Q	Q	S	T	A	G	L	Q	Q	F	F	K	Q	F	S	F	P	G	G	-	-	-	-	-	I	G	S	H	C	T	P	E	T	P	G	S	I	H
Rhizobium etli(BCL34 112167)	S	E	V	Y	P	-	-	-	-	D	I	P	E	S	T	E	G	L	R	K	L	F	K	Q	F	S	F	P	G	G	-	-	-	-	-	I	P	S	H	V	A	P	E	T	P	G	S	I	H
Blastopirellula marina(DSM3645 27618)	S	E	I	Y	P	-	-	-	-	N	I	S	Q	D	E	E	G	L	R	K	L	F	I	Q	F	S	F	P	G	G	-	-	-	-	-	I	P	S	H	A	S	P	E	C	P	G	S	I	H
Marinobacter antarcticus(SAMN05216369 2468)	S	E	I	Y	P	-	-	-	-	D	I	S	Q	D	D	A	G	L	Q	K	L	F	L	Q	F	S	F	P	G	G	-	-	-	-	-	I	P	S	H	A	S	P	E	C	P	G	S	I	H
Leptolyngbya antarctica(DCF17 09245)	S	E	I	Y	P	-	-	-	-	H	I	S	Q	D	E	A	G	L	Q	K	L	F	L	Q	F	S	F	P	G	G	-	-	-	-	-	I	P	S	H	A	S	P	E	C	P	G	S	I	H
Thermosynechococcus CL 1(FFX45 10945)	T	E	I	Y	H	-	-	-	-	N	I	S	E	D	A	H	G	L	K	K	F	F	K	Q	F	S	F	P	G	G	-	-	-	-	-	I	G	S	H	C	T	P	E	T	P	G	S	I	H
Thermosynechococcus CL 1(FFX45 08400)	E	K	M	G	I	-	-	-	-	-	-	-	-	-	-	Y	T	V	Q	D	L	R	D	R	F	R	E	K	H	G	-	-	-	-	-	L	L	G	H	L	S	G	Y	I	P	G	V	L	A
Pleurocapsa PCC 7327(Ple7327 2870)	E	D	M	G	I	-	-	-	-	-	-	-	-	-	-	K	T	V	Q	Q	L	G	E	R	F	R	E	M	H	G	-	-	-	-	-	L	L	G	H	L	S	G	Q	I	P	G	L	L	N
Pleurocapsa PCC 7327(Ple7327 4268)	S	E	I	Y	P	-	-	-	-	D	R	S	E	D	E	E	G	M	K	K	F	F	K	Q	F	S	F	P	G	G	-	-	-	-	-	I	G	S	H	C	T	P	E	M	P	G	S	I	H
Oscillatoriales JSC 12(OsccyDRAFT 2409)	S	E	V	Y	P	-	-	-	-	D	K	S	E	D	E	E	G	L	L	K	F	F	K	Q	F	S	F	P	G	G	-	-	-	-	-	I	G	S	H	C	T	P	E	T	P	G	S	I	H
Oscillatoriales JSC 12(OsccyDRAFT 4499)	E	D	M	G	I	-	-	-	-	-	-	-	-	-	-	E	T	V	Q	Q	L	R	D	R	F	R	E	R	H	G	-	-	-	-	-	L	L	G	H	L	S	G	Q	I	P	G	L	L	A
Oscillatoria PCC 6304(Oscil6304 5661)	L	A	Y	Y	P	-	-	-	-	E	F	T	L	D	K	A	G	L	E	K	F	I	K	Q	F	S	W	P	G	G	-	-	-	-	-	F	P	S	H	L	Y	P	G	I	P	G	T	I	H
Oscillatoria PCC 6304( Oscil6304 4532)	E	Q	M	G	I	-	-	-	-	-	-	-	-	-	-	H	T	V	Q	Q	M	R	D	R	F	R	E	H	K	G	-	-	-	-	-	L	L	G	H	L	S	G	Q	I	P	G	L	L	N
Aphanothece sacrum(AsFPU1 4117)	S	E	V	Y	P	-	-	-	-	E	K	S	E	D	E	E	G	M	K	A	F	F	K	Q	F	S	F	P	G	G	-	-	-	-	-	I	G	S	H	C	T	P	E	T	P	G	S	I	H
Aphanothece sacrum(AsFPU1 3012)	E	D	M	G	I	-	-	-	-	-	-	-	-	-	-	T	T	V	Q	Q	M	G	E	R	F	R	E	M	H	G	-	-	-	-	-	L	L	G	H	L	S	G	Q	I	P	G	L	L	N
Rubidibacter lacunae(KR51 00005980)	S	E	V	Y	P	-	-	-	-	E	I	S	E	N	V	E	G	L	Q	R	F	F	K	Q	F	S	F	P	G	G	-	-	-	-	-	I	G	S	H	C	T	P	E	T	P	G	S	V	H
Rubidibacter lacunae(KR51 00035150)	E	N	M	D	I	-	-	-	-	-	-	-	-	-	-	A	T	V	A	Q	M	Q	E	R	F	R	E	M	H	G	-	-	-	-	-	L	L	G	H	L	S	G	Y	I	P	G	L	L	N
Microcoleus PCC 7113(Mic7113 0146)	S	E	Y	Y	P	-	-	-	-	N	V	S	Q	D	A	A	G	M	K	R	L	F	K	Q	F	S	F	P	R	G	-	-	-	-	-	I	P	S	H	V	A	P	E	T	P	G	S	I	H
Microcoleus PCC 7113(Mic7113 2977)	E	D	M	G	I	-	-	-	-	-	-	-	-	-	-	S	T	V	Q	Q	L	R	D	R	F	R	E	K	H	G	-	-	-	-	-	L	L	G	H	L	S	G	Y	I	P	G	I	L	A
Bifidobacterium DSM 10140(Balat 0971)	T	E	Y	Y	P	-	-	-	-	N	I	T	K	D	E	A	G	L	Q	K	F	F	R	Q	F	S	Y	P	G	G	-	-	-	-	-	I	P	S	H	F	A	P	E	T	P	G	S	I	H
Lactobacillus pentosus(KCA1)	T	E	T	Y	P	-	-	-	-	K	I	T	Q	D	K	A	G	M	K	R	L	F	K	Q	F	S	F	P	G	G	-	-	-	-	-	V	A	S	H	A	D	P	K	T	P	G	S	I	H
cyanobacterium endosymbiont of Epithemia turgida(ETSB 0044)	S	E	T	Y	P	-	-	-	-	D	K	S	Q	D	E	E	G	M	K	K	F	F	K	Q	F	S	F	P	G	G	-	-	-	-	-	I	G	S	H	C	T	P	E	I	P	G	S	I	H
Phaeodactylum tricornutum(PHATRDRAFT 36257)	T	E	R	Y	P	-	-	-	-	D	I	S	K	D	E	E	G	I	G	K	L	F	K	Q	F	S	F	P	G	G	-	-	-	-	-	F	P	S	H	A	A	P	E	T	P	G	S	I	H
Marinobacter adhaerens(HP15 3365)	H	P	E	Q	A	E	R	Y	R	G	P	D	G	L	S	T	L	V	S	D	F	Y	S	Y	R	Q	K	P	D	G	T	M	A	A	P	L	G	S	H	V	N	P	H	T	A	G	G	I	L
Bradyrhizobiaceae bacterium(CFE29 01405)	S	E	I	Y	P	-	-	-	-	D	V	S	R	D	A	T	G	L	A	K	L	F	R	Q	F	S	F	P	G	G	-	-	-	-	-	I	P	S	H	A	A	P	E	T	P	G	S	I	H
Shewanella algae(BFS86 16920)	S	H	F	Y	P	E	-	-	-	T	I	P	Y	N	E	T	G	I	E	D	I	C	R	K	F	S	A	A	Y	G	-	-	-	-	-	Y	P	S	H	A	N	P	E	A	P	G	Q	I	L
Clostridium acetobutylicum(CA C1343)	S	E	V	Y	P	-	-	-	-	N	V	S	R	D	L	N	G	L	K	K	L	C	K	Q	F	S	F	P	G	G	-	-	-	-	-	I	S	S	H	M	A	P	E	T	P	G	S	I	N
Pseudomonas putida ATCC700007(Pput 2459)	T	E	L	N	P	-	-	-	-	S	V	E	R	N	A	L	G	M	A	R	L	F	R	Q	F	S	W	P	Y	G	-	-	-	-	-	I	G	S	H	V	G	P	H	V	P	G	S	I	H
Nocardia farcinica IFM0152(NFA 13300)	S	E	L	Y	S	-	-	-	-	H	I	P	R	D	G	E	G	M	A	A	L	F	A	Q	F	S	F	P	G	G	-	-	-	-	-	V	P	S	H	C	A	P	E	T	P	G	S	F	H
Magnaporthe oryzae(OOW P131scaffold01659g7)	E	R	F	Y	P	G	-	-	-	E	Y	D	R	S	S	E	G	L	K	N	L	I	T	R	F	S	V	P	G	G	-	-	-	-	-	F	P	S	H	I	N	A	E	T	P	G	A	I	H
Penicillium CECT20795(PDIP 74840)	E	R	F	Y	P	-	-	-	-	Q	Y	S	R	D	S	K	G	L	H	N	L	I	S	T	F	S	T	T	A	G	-	-	-	-	-	L	P	S	H	I	N	A	E	T	P	G	A	I	H
Collimonas arenae(CAter282 2297)	S	E	T	Y	P	-	-	-	-	D	I	S	Q	D	E	E	G	M	K	K	L	F	K	Q	F	S	F	P	G	G	-	-	-	-	-	I	P	S	H	V	A	P	E	T	P	G	S	I	H
Pantoea JKS000250(BY447 1998)	S	E	I	Y	P	-	-	-	-	H	I	S	P	D	A	A	G	M	Q	R	L	F	K	Q	F	S	F	P	G	G	-	-	-	-	-	I	P	S	H	A	A	P	E	T	P	G	S	I	N
Burkholderia JKS000303(BX604 5059)	S	D	I	Y	P	-	-	-	-	N	V	P	Q	N	A	E	G	M	A	A	L	F	R	Q	F	S	F	P	G	G	-	-	-	-	-	V	P	S	H	V	A	P	Q	T	P	G	S	I	H
Neurospora ATCC24698(NCU06123)	S	E	V	Y	P	-	-	-	-	E	I	S	E	D	E	E	G	M	Q	K	F	F	K	H	F	S	F	P	G	G	-	-	-	-	-	I	G	S	H	A	T	P	E	T	P	G	S	I	H
Rhizophagus DAOM181602(GLOIN 2v1537931)	A	K	F	Y	P	-	-	-	-	Q	Y	S	V	N	K	D	G	L	N	R	L	I	K	N	F	S	W	P	R	G	-	-	-	-	-	F	P	S	H	V	N	S	E	V	P	G	Q	I	H
PantoeaICBG 1758(C1Y41 03365)	S	E	I	Y	P	-	-	-	-	Q	V	S	E	D	E	Q	G	M	Q	R	L	F	K	Q	F	S	F	P	G	G	-	-	-	-	-	I	P	S	H	A	A	P	E	T	P	G	S	I	N
Rhynchosporium secalis(RSE6 07399)	T	E	V	Y	P	-	-	-	-	D	K	S	E	D	E	E	G	M	R	K	F	F	K	Q	F	S	F	P	G	G	-	-	-	-	-	I	G	S	H	A	T	P	E	T	P	G	S	I	H
Nostoc PCC 7120(alr1850)	E	D	M	G	I	-	-	-	-	-	-	-	-	-	-	S	T	V	Q	Q	L	R	D	R	F	R	E	K	H	G	-	-	-	-	-	L	L	G	H	L	S	G	Y	I	P	G	I	L	A
Synechocystis PCC6803(slr0453)	E	S	E	T	G	P	L	A	T	S	W	H	S	N	K	F	I	N	P	I	R	D	G	A	V	L	P	V	L	H	L	N	G	Y	K	I	N	N	P	S	V	L	S	R	I	S	-	H	E
Leptolyngbya(BST81 03000)	E	S	E	T	G	P	L	A	T	S	W	H	S	N	K	F	I	N	P	I	R	D	G	A	V	L	P	V	L	H	L	N	G	Y	K	I	N	N	P	T	I	L	S	R	I	S	-	H	R
Methylococcus capsulatus(MAE 34870 )	E	A	E	T	G	P	L	A	T	S	W	H	I	N	K	F	L	N	P	I	R	D	G	A	V	L	P	I	L	N	L	N	G	Y	K	I	N	N	P	T	L	L	A	R	I	S	-	H	E
Cyanothece PCC 7425(Cyan7425 1849 )	E	S	E	T	G	P	L	A	T	S	W	H	S	N	K	F	I	N	P	I	R	D	G	A	V	L	P	V	L	H	L	N	G	Y	K	I	N	N	P	T	I	L	S	R	I	S	-	H	R
Microcystis NIES843(MAE 34870)	E	A	E	T	G	P	L	A	T	A	W	H	S	N	K	F	L	N	P	I	R	D	G	A	V	L	P	I	L	N	L	N	G	Y	K	I	A	N	P	T	I	L	S	R	I	S	-	T	H
Calothrix NIES3974(NIES3974 07360)	E	S	E	T	G	P	L	A	T	S	W	H	S	N	K	F	I	N	P	I	R	D	G	A	V	L	P	I	L	H	L	N	G	Y	K	I	N	N	P	T	I	L	A	R	I	S	-	H	D
Thermosynechococcus sBP-1(tll 1186)	E	A	E	T	A	P	L	A	T	S	W	H	I	N	K	F	L	N	P	A	R	D	G	A	V	L	P	I	L	N	L	N	G	Y	K	I	N	N	P	T	I	L	A	R	I	P	-	H	Q
Gloeothece PCC7424(PCC7424 3782)	E	A	E	T	G	A	L	A	T	S	W	H	S	N	K	Y	L	N	P	I	R	D	G	A	V	L	P	I	L	H	L	N	G	Y	K	I	A	N	P	T	I	L	A	R	I	T	-	P	E
Halothece PCC7418(PCC7418 2870)	E	A	E	T	G	P	L	A	T	A	W	H	S	N	K	F	I	N	P	I	R	D	G	A	V	L	P	I	L	N	L	N	G	Y	K	I	A	N	P	T	I	L	S	R	I	D	-	H	E
Synechocystis PCC6803(sll0529)	-	G	L	G	E	P	Y	I	M	S	S	F	G	H	F	H	T	A	Y	P	Q	V	T	N	F	L	P	I	L	V	W	N	G	F	S	Q	E	H	H	S	M	V	S	T	Q	S	-	N	E
Rippkaea PCC8801(PCC8801 1677)	-	G	L	G	E	P	Y	I	M	S	S	F	A	H	F	N	T	A	Y	P	T	V	T	N	F	L	P	I	L	V	W	N	G	Y	S	Q	E	H	H	S	M	V	S	T	K	T	-	N	E
Gloeothece PCC7424(PCC7424 3248)	-	G	I	G	E	P	Y	V	M	S	S	F	S	H	F	H	T	A	Y	P	D	V	T	N	F	L	P	I	L	V	W	N	G	Y	S	Q	E	H	H	S	M	V	S	T	K	P	-	N	E
Nostoc ATCC 29411(Nos7524 2031)	-	G	L	G	E	P	Y	I	M	S	S	M	A	H	F	N	T	A	Y	P	S	V	T	N	F	L	P	V	L	V	W	N	G	Y	S	Q	E	H	H	S	M	V	S	L	K	T	-	N	A
Synechococcus PCC 7942(Synpcc7942 2080)	E	A	E	T	G	P	L	A	T	S	W	H	S	N	K	F	L	N	P	A	Q	D	G	A	V	L	P	I	L	H	L	N	G	Y	K	I	A	N	P	T	L	L	S	R	I	S	-	H	E
Lactobacillus reuteri(HMPREF0538 20863)	E	A	E	T	G	P	L	M	A	S	W	F	S	D	K	F	I	N	P	I	K	D	G	A	V	L	P	I	I	Q	V	N	G	F	K	I	S	N	P	T	I	L	S	R	M	S	-	D	E
Fusarium CS3096(FPSE 01703)	E	A	E	S	G	P	T	A	A	A	W	H	S	I	K	Y	I	D	P	A	E	S	G	A	V	I	P	I	L	H	V	N	G	F	K	I	S	E	R	T	I	F	G	C	M	D	-	N	K
Schizosaccharomyces ATCC24843(SPBC24C6.09c)	E	A	E	T	G	P	T	A	T	S	W	H	A	H	K	F	L	D	P	A	E	S	G	A	V	I	P	V	L	E	L	N	G	Y	K	I	S	E	R	T	I	Y	G	C	M	D	-	D	S
Gloeobacter ATCC29082(glr0997)	E	A	E	T	G	P	L	A	T	S	W	H	S	N	K	F	L	N	P	V	R	D	G	A	V	L	P	I	L	H	L	N	G	Y	K	I	A	N	P	T	V	L	A	R	I	S	-	H	E
Nostoc PCC7120(all2567)	E	A	E	T	G	A	L	A	T	S	W	H	S	N	K	F	L	N	P	A	S	D	G	A	V	L	P	I	L	H	L	N	G	Y	K	I	A	N	P	T	V	L	A	R	L	S	-	Y	E
Nostoc PCC7120(all1483)	E	A	E	T	G	P	L	A	T	A	W	H	S	N	K	F	I	N	P	I	R	D	G	A	V	L	P	I	L	H	L	N	G	Y	K	I	A	N	P	T	I	L	A	R	I	S	-	H	E
Synechococcus ATCC27144(syc2013 c)	E	A	E	T	G	P	L	A	T	S	W	H	S	N	K	F	L	N	P	A	Q	D	G	A	V	L	P	I	L	H	L	N	G	Y	K	I	A	N	P	T	L	L	S	R	I	S	-	H	E
Rhizobium etli(BCL34 112167)	E	A	E	T	G	P	L	A	A	A	W	H	S	T	K	F	L	N	P	S	R	D	G	V	V	L	P	I	L	H	L	N	G	Y	K	I	A	N	P	T	I	L	A	R	S	S	-	D	E
Blastopirellula marina(DSM3645 27618)	E	A	E	T	G	P	L	A	T	A	W	H	S	N	K	F	L	D	P	A	T	D	G	A	V	L	P	I	L	H	L	N	G	Y	K	I	A	N	P	T	I	L	A	R	I	E	-	P	E
Marinobacter antarcticus(SAMN05216369 2468)	E	A	E	T	G	P	L	A	T	A	W	H	S	N	K	F	L	N	P	V	T	D	G	A	V	L	P	I	L	H	L	N	G	Y	K	I	A	N	P	T	V	L	A	R	I	T	-	H	E
Leptolyngbya antarctica(DCF17 09245)	E	A	E	T	G	P	L	A	T	A	W	H	S	N	K	F	L	N	P	A	T	D	G	A	V	L	P	I	L	H	L	N	G	Y	K	I	A	N	P	T	V	L	A	R	I	E	-	P	E
Thermosynechococcus CL 1(FFX45 10945)	E	A	E	T	G	P	L	A	T	S	W	H	I	N	K	F	L	N	P	A	R	D	G	A	V	L	P	I	L	N	L	N	G	Y	K	I	N	N	P	T	I	L	A	R	I	P	-	H	Q
Thermosynechococcus CL 1(FFX45 08400)	-	G	L	G	E	P	Y	V	M	S	S	M	A	H	F	H	T	A	F	P	E	V	T	N	F	L	P	I	L	V	W	N	G	F	S	Q	E	H	H	S	M	V	S	R	K	T	-	N	P
Pleurocapsa PCC 7327(Ple7327 2870)	-	G	L	G	E	P	Y	V	M	S	S	F	A	H	F	H	T	A	Y	P	D	V	T	N	F	L	P	I	L	V	W	N	G	Y	S	Q	E	H	H	S	M	V	S	T	K	P	-	N	A
Pleurocapsa PCC 7327(Ple7327 4268)	E	A	E	T	G	A	L	A	T	A	W	H	S	N	K	F	L	N	P	I	R	D	G	A	V	L	P	I	L	H	L	N	G	Y	K	I	A	N	P	T	I	L	A	R	I	A	-	P	E
Oscillatoriales JSC 12(OsccyDRAFT 2409)	E	S	E	T	G	P	L	A	T	S	W	H	S	N	K	F	I	N	P	I	R	D	G	A	V	L	P	V	L	H	L	N	G	Y	K	I	N	N	P	T	I	L	A	R	I	S	-	H	D
Oscillatoriales JSC 12(OsccyDRAFT 4499)	-	G	L	G	E	P	Y	I	M	S	S	F	G	H	F	H	T	A	Y	P	N	V	T	N	F	L	P	V	L	V	W	N	G	Y	S	Q	E	H	H	S	M	V	S	T	L	S	-	N	E
Oscillatoria PCC 6304(Oscil6304 5661)	E	A	E	T	G	P	T	A	T	A	W	H	S	Y	K	Y	I	D	P	A	E	S	G	A	V	L	P	I	L	H	L	N	G	Y	K	I	S	S	P	T	I	Y	G	T	M	S	-	D	E
Oscillatoria PCC 6304( Oscil6304 4532)	-	G	I	G	E	P	Y	V	M	S	S	M	A	H	F	H	T	A	Y	P	E	V	T	N	F	L	P	I	L	V	W	N	G	Y	S	Q	E	H	H	S	M	V	S	T	K	P	-	N	Q
Aphanothece sacrum(AsFPU1 4117)	E	A	E	T	G	P	L	A	T	A	W	H	S	N	K	F	I	N	P	I	R	D	G	A	V	L	P	I	L	H	L	N	G	Y	K	I	A	N	P	T	I	L	A	R	I	S	-	H	E
Aphanothece sacrum(AsFPU1 3012)	-	G	L	G	E	P	Y	I	M	S	S	F	G	H	F	N	T	A	Y	P	E	A	T	N	F	L	P	I	L	V	W	N	G	Y	S	Q	E	H	H	S	M	V	S	T	K	T	-	N	A
Rubidibacter lacunae(KR51 00005980)	E	S	E	T	G	P	L	A	T	S	W	H	S	N	K	F	L	N	P	I	T	D	G	A	V	L	P	I	L	H	L	N	G	Y	K	I	N	N	P	T	I	L	S	R	I	P	-	H	D
Rubidibacter lacunae(KR51 00035150)	-	G	I	G	E	P	Y	V	M	S	S	F	G	H	F	H	T	S	F	P	E	V	T	N	F	L	P	I	L	V	W	N	G	F	S	Q	E	H	H	S	M	V	S	T	K	S	-	N	E
Microcoleus PCC 7113(Mic7113 0146)	E	A	E	T	G	P	L	A	T	A	W	H	S	N	K	F	L	N	P	A	T	D	G	V	V	L	P	I	L	H	L	N	G	Y	K	I	A	N	P	T	V	L	S	R	I	S	-	H	E
Microcoleus PCC 7113(Mic7113 2977)	-	G	M	G	E	P	Y	P	M	S	S	M	A	H	F	H	T	A	Y	P	E	V	T	N	F	L	P	V	L	V	W	N	G	Y	S	Q	E	H	H	S	M	V	S	T	K	S	-	N	E
Bifidobacterium DSM 10140(Balat 0971)	E	A	E	T	G	P	L	A	T	G	W	Q	S	N	K	L	V	N	P	R	T	D	G	I	V	L	P	I	L	H	L	N	G	Y	K	I	A	N	P	T	I	L	A	R	I	S	-	D	E
Lactobacillus pentosus(KCA1)	E	S	E	T	G	P	L	A	T	S	W	Q	V	N	K	F	L	N	P	I	T	D	G	T	V	L	P	I	L	N	L	N	G	F	K	I	S	N	P	T	V	L	S	R	E	S	-	H	E
cyanobacterium endosymbiont of Epithemia turgida(ETSB 0044)	E	A	E	T	G	P	L	A	T	S	W	H	S	N	K	F	L	N	P	V	R	D	G	A	V	L	P	I	L	H	L	N	G	Y	K	I	A	N	P	T	I	L	A	R	I	S	-	H	E
Phaeodactylum tricornutum(PHATRDRAFT 36257)	E	A	E	T	G	P	L	A	T	S	W	H	S	N	K	F	L	N	P	A	K	D	G	A	V	L	P	I	L	H	L	N	G	F	K	I	A	N	P	V	V	L	A	R	I	P	-	E	E
Marinobacter adhaerens(HP15 3365)	E	E	Q	R	G	-	-	-	S	D	W	I	P	-	R	W	W	R	A	E	D	C	G	A	V	M	P	V	M	I	A	N	G	R	R	I	E	Q	R	T	E	L	G	T	R	E	G	L	E
Bradyrhizobiaceae bacterium(CFE29 01405)	E	A	E	T	G	P	L	A	A	S	W	H	S	N	K	F	L	N	P	A	A	D	G	A	V	L	P	I	L	H	L	N	G	Y	K	I	A	N	P	T	I	L	G	R	L	D	-	H	D
Shewanella algae(BFS86 16920)	E	S	E	T	G	P	L	A	A	S	W	Y	A	N	R	L	V	S	P	A	T	N	G	A	I	L	P	I	V	H	I	N	G	Y	K	I	S	G	P	T	R	M	G	R	M	S	-	H	E
Clostridium acetobutylicum(CA C1343)	E	A	E	T	G	P	L	A	T	S	W	Q	A	N	K	F	L	N	P	V	T	D	G	A	V	L	P	I	L	H	L	N	G	Y	K	I	S	N	P	T	V	L	S	R	I	P	-	K	D
Pseudomonas putida ATCC700007(Pput 2459)	E	A	E	T	G	P	L	A	A	S	W	H	C	N	K	F	L	N	P	A	R	D	G	A	V	L	P	I	L	H	L	N	G	Y	K	I	A	N	P	S	V	L	S	M	I	S	-	E	E
Nocardia farcinica IFM0152(NFA 13300)	E	A	E	T	G	P	L	A	T	S	W	H	G	N	K	F	L	N	P	G	R	D	G	A	V	L	P	I	L	A	L	N	E	Y	K	I	A	N	P	T	L	F	A	R	I	P	-	E	P
Magnaporthe oryzae(OOW P131scaffold01659g7)	E	A	E	S	G	P	T	A	T	A	W	H	S	I	K	Y	L	D	P	A	E	S	G	A	V	L	P	I	L	H	V	N	G	F	K	I	S	E	R	T	I	F	G	C	M	D	-	D	K
Penicillium CECT20795(PDIP 74840)	E	A	E	S	G	P	T	A	T	S	W	H	A	I	K	Y	L	D	P	K	E	S	G	A	V	L	P	I	L	H	L	N	G	F	K	I	S	E	R	T	I	F	G	C	M	D	-	H	K
Collimonas arenae(CAter282 2297)	E	A	E	T	G	P	L	A	T	S	W	H	S	N	K	F	L	N	P	V	C	D	G	A	V	L	P	I	L	H	L	N	G	Y	K	I	A	G	P	T	V	L	A	R	I	P	-	H	D
Pantoea JKS000250(BY447 1998)	E	A	E	T	G	P	L	A	S	S	W	H	G	I	K	F	L	N	P	E	R	D	G	A	V	L	P	I	L	H	L	N	G	Y	K	I	A	N	P	T	L	L	G	R	S	S	-	D	D
Burkholderia JKS000303(BX604 5059)	E	A	E	T	G	P	L	A	T	A	W	H	S	N	K	F	L	D	P	A	S	D	G	A	V	L	P	I	L	H	L	N	G	Y	K	I	A	S	P	S	I	L	S	R	I	G	-	Q	D
Neurospora ATCC24698(NCU06123)	E	A	E	T	G	P	L	A	T	S	W	H	S	T	K	F	L	N	P	I	T	D	G	A	V	L	P	V	L	H	L	N	G	Y	K	I	N	N	P	T	I	L	A	R	I	S	-	H	K
Rhizophagus DAOM181602(GLOIN 2v1537931)	E	A	E	T	G	P	T	A	T	A	W	H	S	Y	K	F	I	D	P	A	E	S	G	A	V	I	P	I	L	H	D	N	G	F	K	I	S	E	E	T	I	Y	G	A	M	D	-	D	T
PantoeaICBG 1758(C1Y41 03365)	E	A	E	T	G	P	L	A	A	S	W	H	G	I	H	F	L	N	P	Q	R	D	G	A	V	L	P	V	L	H	L	N	G	Y	K	I	A	N	P	T	L	L	G	R	T	S	-	D	E
Rhynchosporium secalis(RSE6 07399)	E	A	E	T	G	P	L	A	T	S	W	H	S	T	K	F	L	N	P	I	C	D	G	A	V	L	P	V	L	H	L	N	G	Y	K	I	N	N	P	T	L	L	A	R	I	S	-	H	E
Nostoc PCC 7120(alr1850)	-	G	L	G	E	P	Y	I	M	S	S	M	A	H	F	N	T	A	Y	P	S	V	T	N	F	L	P	V	L	V	W	N	G	Y	S	Q	E	H	H	S	M	V	S	L	K	T	-	N	A
Synechocystis PCC6803(slr0453)	-	-	-	S	D	P	E	S	M	H	Q	A	M	A	A	T	L	D	H	C	V	S	E	I	H	Q	I	Q	Q	E	A	R	S	T	G	I	A	V	-	-	-	-	-	R	P	R	W	P	M
Leptolyngbya(BST81 03000)	-	-	-	S	D	P	E	S	M	H	Q	A	M	A	A	T	L	D	H	C	V	A	Q	I	H	S	I	Q	Q	E	A	R	S	S	G	V	A	I	-	-	-	-	-	R	P	I	W	P	M
Methylococcus capsulatus(MAE 34870 )	-	-	-	S	E	P	E	S	M	H	Q	A	M	A	A	T	V	D	R	S	I	E	D	I	R	A	A	Q	T	E	A	R	A	S	G	I	A	R	-	-	-	-	-	R	P	R	W	P	M
Cyanothece PCC 7425(Cyan7425 1849 )	-	-	-	S	D	P	E	S	M	H	Q	A	L	A	A	T	L	D	H	C	I	A	E	I	H	T	I	Q	Q	Q	A	R	S	S	G	Q	A	T	-	-	-	-	-	R	P	I	W	P	M
Microcystis NIES843(MAE 34870)	-	-	-	E	D	L	M	H	C	H	Q	K	M	A	A	T	L	E	H	C	I	N	Q	I	R	S	Y	Q	Q	E	A	R	S	T	G	V	A	K	-	-	-	-	-	R	Y	P	W	P	M
Calothrix NIES3974(NIES3974 07360)	-	-	-	S	D	P	E	T	M	H	Q	A	M	A	A	T	L	E	H	C	V	K	E	I	H	A	I	Q	Y	E	A	R	T	T	G	V	A	K	-	-	-	-	-	R	P	R	W	P	M
Thermosynechococcus sBP-1(tll 1186)	-	-	-	S	D	R	P	S	M	H	Q	A	M	A	A	T	L	D	Y	C	V	T	R	I	K	E	I	Q	R	T	A	R	E	E	G	L	T	T	-	-	-	-	-	L	P	R	W	P	M
Gloeothece PCC7424(PCC7424 3782)	-	-	-	D	D	P	H	L	M	H	Q	K	M	A	A	T	L	E	H	C	I	N	Q	I	R	H	I	Q	Q	E	A	R	S	S	G	V	V	H	-	-	-	-	-	R	P	R	W	P	M
Halothece PCC7418(PCC7418 2870)	-	-	-	S	D	P	E	E	M	H	Q	K	M	A	A	T	L	E	D	C	V	N	Q	I	R	S	I	Q	R	E	A	R	T	S	G	E	A	K	-	-	-	-	-	M	A	R	W	P	M
Synechocystis PCC6803(sll0529)	-	-	-	-	-	-	-	-	-	-	-	-	-	A	K	D	F	D	D	S	N	Q	A	G	D	F	V	D	S	T	K	F	S	F	Q	Q	R	-	-	-	-	-	-	-	-	-	-	-	L
Rippkaea PCC8801(PCC8801 1677)	-	-	-	-	-	-	-	-	-	-	-	-	-	A	K	D	F	D	D	T	N	Q	P	G	E	Y	V	D	S	T	Q	F	S	L	A	K	R	-	-	-	-	-	-	-	-	-	-	-	L
Gloeothece PCC7424(PCC7424 3248)	-	-	-	-	-	-	-	-	-	-	-	-	-	A	K	D	F	D	D	A	N	Q	P	G	D	Y	V	D	S	T	K	F	S	F	A	K	R	-	-	-	-	-	-	-	-	-	-	-	L
Nostoc ATCC 29411(Nos7524 2031)	-	-	-	-	-	-	-	-	-	-	-	-	-	A	K	E	F	D	D	Q	N	Q	P	G	D	Y	V	D	S	T	A	F	S	F	E	Q	R	-	-	-	-	-	-	-	-	-	-	-	L
Synechococcus PCC 7942(Synpcc7942 2080)	-	-	-	N	D	P	A	I	L	H	G	V	M	A	S	T	L	A	T	C	V	Q	K	I	Q	A	I	Q	A	A	A	R	S	G	E	S	S	D	-	-	-	-	-	R	P	M	W	P	M
Lactobacillus reuteri(HMPREF0538 20863)	K	G	Y	K	P	H	M	E	V	H	E	E	M	A	K	T	L	D	K	V	V	E	E	I	K	A	I	Q	K	N	A	R	E	N	N	D	N	S	-	-	-	-	-	L	P	Q	W	P	M
Fusarium CS3096(FPSE 01703)	-	-	-	-	-	-	-	E	I	D	A	E	L	S	G	A	L	E	W	A	V	S	E	I	K	K	I	Q	N	A	A	R	D	G	-	-	K	P	I	V	K	-	-	-	P	R	W	P	M
Schizosaccharomyces ATCC24843(SPBC24C6.09c)	-	-	-	-	-	-	-	D	Q	N	R	V	M	A	A	T	M	D	W	A	V	E	R	I	H	D	I	Q	H	R	A	R	V	N	-	-	R	E	E	I	K	-	-	-	P	R	W	P	M
Gloeobacter ATCC29082(glr0997)	-	-	-	S	E	Y	E	P	T	H	Q	L	M	A	A	T	L	D	T	C	I	A	E	I	K	A	I	Q	H	E	A	R	T	G	G	-	-	-	-	-	A	T	A	R	P	R	W	P	M
Nostoc PCC7120(all2567)	-	-	-	S	D	P	A	L	V	H	Q	Q	M	A	A	I	L	D	T	V	I	A	E	I	H	S	I	Q	R	E	A	R	V	H	G	-	-	-	-	-	F	S	K	R	P	Q	W	P	M
Nostoc PCC7120(all1483)	-	-	-	H	D	P	A	Q	V	H	Q	L	M	A	A	T	L	E	T	V	I	L	E	I	K	K	I	Q	T	E	A	R	T	S	G	V	A	K	-	-	-	-	-	R	P	R	W	P	M
Synechococcus ATCC27144(syc2013 c)	-	-	-	N	D	P	A	I	L	H	G	V	M	A	S	T	L	A	T	C	V	Q	K	I	Q	A	I	Q	A	A	A	R	S	G	E	S	S	D	-	-	-	-	-	R	P	M	W	P	M
Rhizobium etli(BCL34 112167)	-	-	-	E	D	P	H	V	M	H	R	K	M	A	E	I	M	E	Y	V	F	E	R	I	R	E	L	R	D	E	A	R	A	N	A	S	S	P	-	-	-	-	G	V	P	R	W	P	M
Blastopirellula marina(DSM3645 27618)	-	-	-	D	D	S	R	R	M	H	E	V	M	A	I	A	L	D	E	A	V	E	Q	I	K	T	I	Q	Q	D	A	R	A	N	-	-	-	-	-	G	N	F	T	R	P	R	W	P	M
Marinobacter antarcticus(SAMN05216369 2468)	-	-	-	H	E	P	A	L	M	H	E	A	M	A	T	A	L	D	T	A	V	Q	Q	I	Q	Q	I	Q	Q	N	A	R	V	M	N	D	D	D	A	G	G	F	A	R	P	R	W	P	M
Leptolyngbya antarctica(DCF17 09245)	-	-	-	H	E	P	A	L	M	H	E	A	M	A	T	T	L	D	R	V	V	E	E	I	H	R	I	Q	H	A	A	R	V	L	G	-	-	-	-	-	E	T	Q	R	P	R	W	P	M
Thermosynechococcus CL 1(FFX45 10945)	-	-	-	S	D	R	P	S	M	H	Q	A	M	A	A	T	L	D	Y	C	V	T	K	I	K	E	I	Q	R	A	A	R	E	E	G	V	T	T	-	-	-	-	-	L	P	R	W	P	M
Thermosynechococcus CL 1(FFX45 08400)	-	-	-	-	-	-	-	-	-	-	-	-	-	A	K	D	F	D	D	S	D	Q	E	G	D	Y	V	D	S	T	L	F	S	F	G	Q	R	-	-	-	-	-	-	-	-	-	-	-	L
Pleurocapsa PCC 7327(Ple7327 2870)	-	-	-	-	-	-	-	-	-	-	-	-	-	A	E	D	F	D	D	A	N	Q	P	G	D	Y	V	D	S	T	R	F	S	F	Q	K	R	-	-	-	-	-	-	-	-	-	-	-	L
Pleurocapsa PCC 7327(Ple7327 4268)	-	-	-	E	D	V	A	V	S	H	Q	K	M	A	A	A	L	E	H	C	I	N	Q	I	R	S	I	Q	E	E	A	R	R	T	G	E	A	K	-	-	-	-	-	R	P	R	W	P	M
Oscillatoriales JSC 12(OsccyDRAFT 2409)	-	-	-	S	D	P	E	S	M	H	Q	A	M	A	A	T	L	D	H	C	I	S	E	I	K	R	I	Q	Q	E	A	R	S	S	G	V	P	S	-	-	-	-	-	R	P	R	W	P	M
Oscillatoriales JSC 12(OsccyDRAFT 4499)	-	-	-	-	-	-	-	-	-	-	-	-	-	A	K	D	F	D	D	R	N	Q	V	G	D	F	V	D	S	T	A	F	S	F	G	Q	R	-	-	-	-	-	-	-	-	-	-	-	L
Oscillatoria PCC 6304(Oscil6304 5661)	-	-	-	-	-	-	-	D	L	D	A	D	L	Y	G	S	M	D	W	A	Y	Q	E	I	S	R	I	Q	Q	A	A	R	S	G	-	-	D	R	L	S	K	-	-	-	P	Q	W	P	M
Oscillatoria PCC 6304( Oscil6304 4532)	-	-	-	-	-	-	-	-	-	-	-	-	-	A	K	D	Y	D	D	A	N	Q	P	G	E	Y	V	D	S	T	A	F	S	F	E	K	R	-	-	-	-	-	-	-	-	-	-	-	L
Aphanothece sacrum(AsFPU1 4117)	-	-	-	S	D	P	E	I	M	H	Q	K	M	A	A	T	L	E	T	A	I	L	E	I	K	E	I	Q	K	E	A	R	I	S	G	I	A	Q	-	-	-	-	-	R	P	M	W	P	M
Aphanothece sacrum(AsFPU1 3012)	-	-	-	-	-	-	-	-	-	-	-	-	-	A	K	D	Y	D	D	T	N	Q	T	G	E	Y	V	D	S	T	A	F	S	L	A	K	R	-	-	-	-	-	-	-	-	-	-	-	L
Rubidibacter lacunae(KR51 00005980)	-	-	-	S	D	P	E	T	M	H	Q	A	M	A	A	T	L	D	R	C	V	T	E	I	R	A	I	Q	Q	E	A	R	S	T	G	V	A	R	-	-	-	-	-	F	A	H	W	P	M
Rubidibacter lacunae(KR51 00035150)	-	-	-	-	-	-	-	-	-	-	-	-	-	A	K	D	Y	D	D	A	N	Q	P	G	A	Y	V	D	S	T	E	C	S	P	E	A	R	-	-	-	-	-	-	-	-	-	-	-	M
Microcoleus PCC 7113(Mic7113 0146)	-	-	-	S	E	P	E	A	M	H	Q	L	M	A	G	T	L	D	T	V	I	E	E	I	K	A	I	Q	H	D	A	R	V	N	G	-	-	-	-	-	N	T	K	R	P	Q	W	P	I
Microcoleus PCC 7113(Mic7113 2977)	-	-	-	-	-	-	-	-	-	-	-	-	-	A	K	D	F	D	D	Q	N	Q	P	G	D	Y	V	D	S	T	A	F	S	L	E	K	R	-	-	-	-	-	-	-	-	-	-	-	L
Bifidobacterium DSM 10140(Balat 0971)	-	-	-	E	D	H	L	S	I	H	R	R	F	A	E	L	F	E	T	I	F	D	E	I	C	D	I	K	A	A	A	Q	T	D	D	M	T	R	-	-	-	-	-	-	P	F	Y	P	M
Lactobacillus pentosus(KCA1)	-	-	-	-	-	-	-	-	M	H	R	L	M	A	E	E	L	D	K	V	I	E	E	I	H	A	I	R	Q	N	A	K	D	N	N	D	E	S	-	-	-	-	-	R	P	K	W	P	M
cyanobacterium endosymbiont of Epithemia turgida(ETSB 0044)	-	-	-	S	D	P	E	V	M	H	Q	K	M	A	A	T	M	E	A	A	I	K	A	I	K	Q	I	Q	Q	E	A	H	S	S	G	T	A	K	-	-	-	-	-	R	P	M	W	P	M
Phaeodactylum tricornutum(PHATRDRAFT 36257)	-	-	-	S	D	P	A	E	M	H	P	K	F	A	A	E	L	D	Y	A	V	D	T	I	L	S	I	Q	K	E	A	R	T	H	L	E	E	G	-	L	Q	L	R	R	P	T	W	P	V
Marinobacter adhaerens(HP15 3365)	-	-	-	-	-	-	-	-	-	-	R	D	P	A	A	F	V	C	A	L	Y	E	M	E	Q	A	L	A	T	N	G	E	A	A	L	R	G	E	-	-	-	-	-	-	-	-	-	S	G
Bradyrhizobiaceae bacterium(CFE29 01405)	-	-	-	S	D	P	A	D	M	H	R	Q	M	A	R	A	L	D	Q	A	F	D	R	I	R	T	I	Q	D	A	A	R	R	N	G	N	S	-	-	-	-	-	A	R	P	R	W	P	M
Shewanella algae(BFS86 16920)	-	-	-	E	Q	E	E	D	V	Y	L	Q	M	T	K	A	M	D	T	A	Y	E	M	I	N	D	I	Q	K	R	A	R	N	G	E	D	V	V	K	-	-	-	-	-	P	R	W	P	V
Clostridium acetobutylicum(CA C1343)	-	-	-	-	-	-	-	-	M	H	K	L	M	A	E	T	L	D	I	V	T	E	E	I	L	N	I	Q	K	N	A	R	E	N	N	D	C	S	-	-	-	-	-	R	P	K	W	P	M
Pseudomonas putida ATCC700007(Pput 2459)	-	-	-	D	E	P	M	E	V	H	R	A	L	A	R	T	L	D	V	I	Y	E	K	I	S	Q	I	Q	R	L	A	R	Y	A	E	D	P	Q	-	-	V	V	D	R	P	L	W	P	V
Nocardia farcinica IFM0152(NFA 13300)	-	-	-	D	D	P	G	V	V	H	Q	R	L	A	A	A	M	D	T	C	M	N	R	I	A	Q	I	Q	R	A	A	R	D	G	A	D	G	-	-	-	-	-	S	R	P	A	W	P	M
Magnaporthe oryzae(OOW P131scaffold01659g7)	-	-	-	-	-	-	-	D	I	D	N	D	L	H	Q	A	L	E	W	G	L	S	E	I	R	N	I	Q	K	A	A	R	S	G	E	K	K	P	I	V	K	-	-	-	P	R	W	P	M
Penicillium CECT20795(PDIP 74840)	-	-	-	-	-	-	-	D	I	D	A	D	L	H	F	S	M	V	W	A	I	K	E	I	Q	K	I	Q	K	A	A	R	S	G	-	-	K	P	I	M	K	-	-	-	P	R	W	P	L
Collimonas arenae(CAter282 2297)	-	-	-	D	D	P	V	E	M	H	Q	L	M	A	A	T	L	D	K	V	V	T	R	I	H	D	I	Q	R	D	A	R	T	N	G	-	-	-	-	-	F	K	Q	R	P	S	W	P	M
Pantoea JKS000250(BY447 1998)	-	-	-	H	D	P	E	K	M	H	P	L	M	A	E	A	L	D	N	A	F	S	K	I	A	A	Y	Q	R	E	A	R	S	G	N	A	S	D	-	-	-	-	D	V	P	R	W	P	M
Burkholderia JKS000303(BX604 5059)	-	-	-	D	E	P	M	A	M	H	Q	R	M	A	A	A	L	D	D	A	L	D	D	I	R	G	I	Q	A	R	A	R	S	-	A	G	N	L	-	-	-	-	V	R	P	R	W	P	M
Neurospora ATCC24698(NCU06123)	-	-	-	D	D	V	D	T	M	H	Q	A	M	A	A	T	L	E	H	C	V	L	E	I	R	K	F	Q	Q	K	A	R	E	S	G	K	A	F	-	-	-	-	-	R	P	R	W	P	V
Rhizophagus DAOM181602(GLOIN 2v1537931)	-	-	-	-	-	-	-	D	I	N	A	D	M	A	T	S	M	E	W	A	Y	Q	E	I	R	R	I	Q	T	C	A	R	S	G	-	-	N	P	I	Y	K	-	-	-	P	R	W	P	M
PantoeaICBG 1758(C1Y41 03365)	-	-	-	D	D	P	Q	R	M	H	Q	E	M	A	T	T	L	D	R	A	F	D	T	I	A	S	I	Q	Q	R	A	R	S	G	T	H	S	E	-	-	-	-	E	I	P	R	W	P	M
Rhynchosporium secalis(RSE6 07399)	-	-	-	S	D	M	E	S	M	H	Q	A	M	A	A	T	I	E	K	C	V	L	E	I	R	G	Y	Q	K	K	A	R	D	S	G	K	A	F	-	-	-	-	-	R	P	R	W	P	M
Nostoc PCC 7120(alr1850)	-	-	-	-	-	-	-	-	-	-	-	-	-	A	K	E	F	D	D	Q	N	Q	P	G	D	Y	V	D	S	T	A	F	S	L	E	Q	R	-	-	-	-	-	-	-	-	-	-	-	L
Synechocystis PCC6803(slr0453)	M	G	G	M	H	E	N	P	A	H	L	Q	Q	L	E	A	W	M	R	S	Y	K	P	E	E	L	F	D	E	Q	G	-	-	-	-	T	L	K	P	G	F	K	A	I	A	P	E	G	D
Leptolyngbya(BST81 03000)	M	G	G	M	H	N	N	P	E	H	L	Q	Q	L	E	A	W	M	R	A	Y	L	P	E	E	L	F	D	E	Q	G	-	-	-	-	T	L	L	P	D	I	K	A	I	A	P	A	G	N
Methylococcus capsulatus(MAE 34870 )	V	A	D	V	A	K	N	P	E	H	L	K	L	L	E	G	W	M	R	S	Y	K	P	E	E	L	F	D	A	E	G	-	-	-	-	C	P	V	A	E	I	R	E	M	A	P	A	G	L
Cyanothece PCC 7425(Cyan7425 1849 )	M	G	G	M	H	S	N	P	D	H	V	R	Q	L	A	A	W	M	K	S	Y	K	P	E	E	L	F	D	P	D	G	-	-	-	-	T	L	I	S	S	I	K	A	Q	A	P	T	G	D
Microcystis NIES843(MAE 34870)	M	G	A	M	Q	E	N	P	E	H	L	R	K	L	E	E	W	M	K	S	Y	N	P	E	E	L	F	D	Y	T	T	G	-	-	-	K	F	K	P	E	F	K	E	L	A	P	R	G	H
Calothrix NIES3974(NIES3974 07360)	I	A	N	M	S	E	N	P	A	H	L	Q	Q	L	E	A	W	M	R	S	Y	K	P	E	E	L	F	D	E	N	G	-	-	-	-	R	L	I	P	E	L	R	S	L	S	P	T	G	N
Thermosynechococcus sBP-1(tll 1186)	L	A	D	V	H	T	N	P	E	N	L	Q	L	L	E	N	W	L	R	S	Y	R	P	E	E	L	F	D	H	N	G	-	-	-	-	T	F	R	P	D	L	K	A	L	A	P	T	G	N
Gloeothece PCC7424(PCC7424 3782)	M	G	N	M	Q	N	N	P	E	H	L	R	M	L	E	E	W	M	K	G	Y	R	P	D	E	L	F	D	E	N	G	-	-	-	-	K	L	I	P	E	L	K	E	L	A	P	K	G	H
Halothece PCC7418(PCC7418 2870)	M	G	G	M	H	S	N	P	E	H	V	K	L	L	E	E	W	M	K	S	Y	K	P	E	E	L	F	D	D	N	G	-	-	-	-	T	L	I	P	E	L	K	E	L	A	P	T	G	Q
Synechocystis PCC6803(sll0529)	G	A	G	V	H	K	S	G	A	K	S	H	N	L	Y	P	G	D	S	L	D	K	D	Y	I	V	S	A	L	Q	E	R	-	-	-	A	L	S	P	E	A	W	Q	L	V	R	T	N	F
Rippkaea PCC8801(PCC8801 1677)	G	A	G	V	H	K	R	G	A	Q	A	H	N	L	Y	P	G	D	T	L	E	K	D	Y	I	I	S	A	L	T	E	R	-	-	-	A	L	S	P	E	A	W	A	L	V	R	T	N	F
Gloeothece PCC7424(PCC7424 3248)	G	A	G	V	H	K	R	G	A	Q	S	H	N	L	Y	P	G	D	S	L	E	K	D	Y	I	V	N	A	L	Q	E	R	-	-	-	A	L	S	P	E	A	W	E	L	V	R	T	N	F
Nostoc ATCC 29411(Nos7524 2031)	G	A	G	V	H	A	R	G	A	K	S	H	N	L	Y	P	K	D	T	L	D	A	P	H	I	V	S	A	L	Q	T	R	-	-	-	A	L	P	P	E	A	W	Q	I	V	R	T	N	A
Synechococcus PCC 7942(Synpcc7942 2080)	M	A	D	V	L	T	N	P	E	H	L	Q	L	L	E	D	W	L	R	S	Y	R	P	E	E	L	F	D	A	S	G	-	-	-	-	A	P	V	A	E	L	Q	A	I	A	P	I	G	D
Lactobacillus reuteri(HMPREF0538 20863)	V	P	V	S	Q	D	D	M	E	H	K	D	I	L	V	D	W	L	K	S	Y	K	P	E	E	L	F	D	E	D	G	-	-	-	-	H	P	V	A	L	V	E	E	N	T	P	E	G	N
Fusarium CS3096(FPSE 01703)	V	P	G	A	G	Q	D	E	E	H	V	K	I	L	Q	D	W	L	K	T	Y	D	T	D	R	L	L	K	D	G	-	K	-	-	-	P	A	E	S	I	T	D	I	I	P	Q	R	D	E
Schizosaccharomyces ATCC24843(SPBC24C6.09c)	L	K	L	A	R	T	D	T	N	Q	R	N	L	L	K	D	W	L	N	S	Y	N	C	Q	D	F	L	D	E	H	G	L	-	-	-	P	T	K	G	I	T	E	H	L	P	P	R	-	E
Gloeobacter ATCC29082(glr0997)	F	S	E	M	A	G	K	P	E	H	V	Q	L	L	E	T	W	M	R	S	Y	Q	P	E	E	L	F	D	E	N	G	-	-	-	-	T	F	L	G	E	L	K	A	L	A	P	K	G	H
Nostoc PCC7120(all2567)	F	G	N	V	T	G	N	P	E	H	L	K	L	L	E	E	W	L	K	S	Y	K	P	E	E	L	F	D	A	N	G	-	-	-	-	K	L	I	P	E	L	A	E	L	A	P	K	G	D
Nostoc PCC7120(all1483)	I	T	D	V	A	T	N	P	D	H	L	K	I	L	E	Q	W	M	K	S	Y	K	P	E	E	L	F	D	E	H	G	-	-	-	-	S	L	I	P	E	L	K	E	L	A	P	I	G	H
Synechococcus ATCC27144(syc2013 c)	M	A	D	V	L	T	N	P	E	H	L	Q	L	L	E	D	W	L	R	S	Y	R	P	E	E	L	F	D	A	S	G	-	-	-	-	A	P	V	A	E	L	Q	A	I	A	P	I	G	D
Rhizobium etli(BCL34 112167)	V	A	N	C	R	G	D	D	G	H	R	G	I	L	E	E	W	M	R	S	Y	D	P	D	D	L	F	D	H	E	G	-	-	-	-	R	M	K	E	E	L	R	A	L	A	P	T	G	T
Blastopirellula marina(DSM3645 27618)	L	S	D	P	K	S	H	P	E	H	L	Q	L	L	E	D	W	L	R	S	Y	R	P	E	E	L	F	D	D	Q	G	-	-	-	-	R	L	K	P	E	L	A	E	L	A	P	Q	G	E
Marinobacter antarcticus(SAMN05216369 2468)	I	S	D	P	A	A	Q	P	G	H	L	E	L	L	N	D	W	L	R	S	Y	R	P	Q	E	L	F	D	E	R	G	-	-	-	-	R	L	L	P	E	L	A	K	L	A	P	E	G	E
Leptolyngbya antarctica(DCF17 09245)	L	S	D	P	A	T	H	P	E	H	L	T	L	L	E	D	W	L	R	S	Y	R	P	E	E	L	F	D	E	S	G	-	-	-	-	R	L	N	P	E	L	A	D	L	A	P	T	G	D
Thermosynechococcus CL 1(FFX45 10945)	M	A	D	V	H	T	N	P	E	N	L	K	L	L	E	N	W	L	R	S	Y	R	P	E	E	L	F	D	E	N	G	-	-	-	-	T	F	R	P	E	L	K	A	L	A	P	T	G	N
Thermosynechococcus CL 1(FFX45 08400)	G	A	G	V	H	A	K	G	A	K	S	H	N	L	Y	A	Q	H	T	L	D	N	P	D	I	V	N	A	L	K	A	R	-	-	-	A	L	S	P	A	A	W	E	L	V	R	Q	N	C
Pleurocapsa PCC 7327(Ple7327 2870)	G	A	G	V	H	K	R	G	A	Q	S	H	N	L	Y	P	G	D	S	L	E	N	G	Y	I	V	S	A	L	K	E	R	-	-	-	A	L	P	P	E	A	W	E	L	V	R	T	N	F
Pleurocapsa PCC 7327(Ple7327 4268)	M	G	E	M	H	S	N	P	H	H	L	K	L	L	E	D	W	M	R	G	Y	R	P	E	E	L	F	D	E	K	G	-	-	-	-	K	L	I	P	E	L	K	E	L	A	P	V	G	H
Oscillatoriales JSC 12(OsccyDRAFT 2409)	M	G	G	M	R	S	N	P	E	H	L	R	M	L	E	E	W	M	R	S	Y	K	P	E	E	L	F	D	S	N	G	-	-	-	-	T	L	L	P	E	I	K	D	V	A	P	R	G	T
Oscillatoriales JSC 12(OsccyDRAFT 4499)	G	A	G	V	H	A	R	G	A	K	S	H	N	L	Y	G	H	H	T	L	D	N	P	D	I	V	N	A	L	K	A	R	-	-	-	A	L	P	P	A	A	W	E	L	V	R	T	N	C
Oscillatoria PCC 6304(Oscil6304 5661)	A	K	N	A	T	T	D	E	K	E	L	Q	Q	L	E	Q	W	L	Q	S	Y	Q	I	H	E	L	L	D	E	L	G	R	-	-	-	P	K	P	E	I	L	D	L	C	P	K	G	S	R
Oscillatoria PCC 6304( Oscil6304 4532)	G	A	G	V	H	A	L	G	A	K	S	H	N	L	Y	G	H	H	T	L	D	N	A	E	I	I	S	A	L	Q	T	R	-	-	-	A	L	S	P	E	A	W	Q	L	V	R	T	N	F
Aphanothece sacrum(AsFPU1 4117)	L	S	G	M	H	N	N	P	G	H	I	K	I	L	E	D	W	L	R	S	Y	K	P	E	E	L	F	D	A	T	G	-	-	-	-	K	L	L	P	E	L	K	D	L	A	P	T	G	T
Aphanothece sacrum(AsFPU1 3012)	G	A	G	V	H	K	R	G	A	Q	S	H	N	L	Y	P	G	D	T	L	E	K	D	Y	I	I	S	A	L	K	E	R	-	-	-	A	L	S	P	E	A	W	Q	L	V	R	T	N	F
Rubidibacter lacunae(KR51 00005980)	V	K	D	A	K	T	N	P	A	H	L	E	L	L	E	A	W	L	R	S	Y	K	P	E	E	L	F	D	E	N	G	-	-	-	-	A	F	L	R	D	L	K	A	L	A	P	E	G	T
Rubidibacter lacunae(KR51 00035150)	G	A	G	V	H	K	R	G	A	K	S	H	N	L	Y	P	G	D	T	I	E	K	D	Y	I	A	S	A	L	R	T	R	-	-	-	S	L	T	P	E	A	W	Q	L	V	R	T	N	F
Microcoleus PCC 7113(Mic7113 0146)	F	A	E	L	A	S	K	P	D	H	I	K	L	L	E	D	W	M	K	S	Y	K	P	E	E	L	F	D	E	N	G	-	-	-	-	K	L	I	D	E	L	A	E	L	A	P	K	G	H
Microcoleus PCC 7113(Mic7113 2977)	G	A	G	V	H	A	R	G	A	K	S	H	N	L	Y	P	K	D	T	L	D	S	P	H	I	M	E	A	L	K	T	R	-	-	-	S	L	P	I	E	A	W	E	L	V	R	T	N	C
Bifidobacterium DSM 10140(Balat 0971)	L	A	S	A	R	D	T	E	A	H	F	E	V	L	K	G	W	M	E	S	Y	K	P	E	E	L	F	N	A	D	G	-	-	-	-	S	I	K	E	D	V	T	A	F	M	P	K	G	E
Lactobacillus pentosus(KCA1)	I	P	V	D	R	N	H	M	E	H	A	D	K	L	V	D	W	L	K	S	Y	K	P	E	E	L	F	D	E	N	G	-	-	-	-	T	L	K	P	E	I	A	A	I	I	P	E	G	Q
cyanobacterium endosymbiont of Epithemia turgida(ETSB 0044)	L	S	E	M	H	N	N	A	A	H	L	K	V	L	E	D	W	M	K	S	Y	K	P	E	E	L	F	D	E	N	G	-	-	-	-	T	L	I	S	E	L	Q	K	L	A	P	I	G	Y
Phaeodactylum tricornutum(PHATRDRAFT 36257)	V	S	N	P	S	E	N	L	E	H	L	D	I	L	E	K	W	L	R	S	Y	Q	P	E	N	A	F	D	D	N	G	-	-	-	-	K	L	L	P	E	L	Q	A	L	V	P	P	R	H
Marinobacter adhaerens(HP15 3365)	L	P	G	N	P	R	M	D	A	R	A	R	E	L	F	N	E	H	A	A	R	L	W	V	A	P	D	Q	L	Q	N	-	-	-	-	-	-	-	A	I	T	H	L	N	Q	H	T	G	Q
Bradyrhizobiaceae bacterium(CFE29 01405)	I	D	G	V	R	S	N	P	A	H	L	A	I	L	E	Q	W	M	Q	S	Y	A	P	A	T	L	F	D	D	Q	G	-	-	-	-	R	L	V	A	D	L	Q	A	L	A	P	S	G	T
Shewanella algae(BFS86 16920)	V	N	K	C	A	T	D	K	G	H	L	A	A	L	D	G	W	L	D	S	Y	K	F	S	E	L	Y	S	I	N	E	Q	N	Q	I	I	F	D	K	D	I	Q	S	L	L	P	P	A	E
Clostridium acetobutylicum(CA C1343)	L	A	V	D	R	Y	H	T	E	N	L	D	Q	L	E	E	W	L	K	S	Y	K	P	E	E	L	F	D	E	N	Y	-	-	-	-	R	L	I	P	E	L	E	E	L	T	P	K	G	N
Pseudomonas putida ATCC700007(Pput 2459)	L	A	D	L	D	K	P	P	-	H	L	M	Q	L	Q	Q	W	L	E	S	Y	R	P	H	E	L	F	D	A	Q	G	-	-	-	-	T	L	L	P	E	L	A	A	L	T	P	T	G	R
Nocardia farcinica IFM0152(NFA 13300)	L	P	A	A	R	T	D	D	G	H	R	A	V	L	E	Q	W	L	R	S	Y	R	P	E	E	L	F	D	D	R	G	-	-	-	-	R	P	V	P	E	L	L	A	L	A	P	E	G	D
Magnaporthe oryzae(OOW P131scaffold01659g7)	L	P	K	A	G	N	D	E	T	Q	L	E	L	L	R	D	W	L	A	S	Y	K	I	G	D	L	L	E	D	G	G	K	-	-	-	P	I	R	R	I	T	D	T	M	P	R	K	D	E
Penicillium CECT20795(PDIP 74840)	L	P	K	A	K	T	D	K	E	E	L	G	L	L	Q	E	W	L	S	S	Y	K	P	E	E	L	F	T	S	N	G	D	-	-	-	V	I	D	E	I	K	S	V	I	P	A	E	D	K
Collimonas arenae(CAter282 2297)	I	A	D	M	Q	-	R	P	G	H	V	A	L	L	E	Q	W	M	K	S	Y	H	A	E	E	L	F	D	K	K	G	-	-	-	-	R	L	N	A	E	L	A	E	L	A	P	L	G	S
Pantoea JKS000250(BY447 1998)	V	A	A	C	R	E	D	D	G	H	R	Q	I	L	E	T	W	M	R	S	Y	Q	P	D	D	L	F	D	E	Q	G	-	-	-	-	R	L	K	P	E	L	Q	A	L	A	P	E	G	D
Burkholderia JKS000303(BX604 5059)	I	A	D	L	K	Q	P	-	A	H	L	H	L	L	E	D	W	L	N	S	Y	R	P	D	E	L	F	D	A	D	G	-	-	-	-	R	P	C	E	A	I	R	S	L	A	P	A	G	S
Neurospora ATCC24698(NCU06123)	I	T	D	V	H	E	K	P	E	H	L	K	I	L	E	Q	W	M	K	S	Y	E	P	D	-	R	I	F	R	D	G	-	-	-	-	R	I	S	E	D	L	K	D	L	C	P	T	G	T
Rhizophagus DAOM181602(GLOIN 2v1537931)	L	P	H	A	R	V	D	D	D	E	F	R	L	L	E	S	W	L	K	S	Y	K	F	H	E	L	F	D	L	S	D	N	-	-	-	S	F	I	M	E	V	L	E	A	L	P	K	E	E
PantoeaICBG 1758(C1Y41 03365)	V	A	G	C	R	E	D	E	A	H	R	Q	I	L	E	A	W	L	R	S	Y	Q	P	E	T	L	F	D	A	S	G	-	-	-	-	R	L	N	A	E	L	R	A	L	A	P	A	G	D
Rhynchosporium secalis(RSE6 07399)	I	P	D	V	A	S	N	P	A	H	L	K	I	L	E	Q	W	M	K	S	Y	K	P	E	E	T	F	D	A	D	G	-	-	-	-	K	L	I	A	E	L	K	E	L	A	P	L	G	N
Nostoc PCC 7120(alr1850)	G	A	G	V	H	A	R	G	A	K	S	H	N	L	Y	P	K	D	T	L	D	A	P	H	I	V	S	A	L	K	T	R	-	-	-	A	L	P	L	E	A	W	Q	I	V	R	T	N	A
Synechocystis PCC6803(slr0453)	P	D	F	R	Q	Y	G	I	D	-	-	-	V	D	Q	P	G	T	I	E	A	P	N	T	A	P	L	G	V	F	L	R	D	V	M	A	N	N	M	-	-	T	N	F	R	L	F	G	P
Leptolyngbya(BST81 03000)	P	D	F	R	E	Y	G	V	Q	-	-	-	V	N	Q	P	G	T	I	E	A	E	N	T	K	P	L	G	V	F	L	R	D	V	M	K	C	N	M	-	-	T	N	F	R	V	F	G	P
Methylococcus capsulatus(MAE 34870 )	P	N	F	R	N	Y	G	I	E	-	-	-	V	A	K	P	G	Q	I	E	A	P	N	T	Q	P	L	G	V	F	L	R	D	V	M	K	E	N	A	-	-	H	N	F	R	L	F	G	P
Cyanothece PCC 7425(Cyan7425 1849 )	P	D	F	R	Q	Y	G	V	A	-	-	-	V	E	K	P	G	T	L	E	V	E	N	T	K	P	L	G	A	F	L	R	D	V	M	K	A	N	S	-	-	T	N	F	R	V	F	G	P
Microcystis NIES843(MAE 34870)	P	D	F	R	Q	Y	A	V	D	-	-	-	V	T	H	P	G	Q	V	E	A	E	N	T	G	V	M	G	V	F	L	R	D	V	M	R	N	N	M	-	-	T	N	F	R	V	F	G	P
Calothrix NIES3974(NIES3974 07360)	P	D	F	R	K	Y	G	V	K	-	-	-	V	D	K	P	G	Q	I	Q	Y	G	N	T	K	P	L	G	V	F	L	R	D	V	M	R	E	N	M	-	-	E	I	F	R	V	F	G	P
Thermosynechococcus sBP-1(tll 1186)	P	N	F	R	E	Y	G	I	T	-	-	-	F	D	K	P	G	Q	I	E	V	E	N	T	R	P	L	G	V	F	L	R	D	V	M	R	N	N	P	-	-	R	N	F	R	I	F	G	P
Gloeothece PCC7424(PCC7424 3782)	P	D	F	R	D	Y	A	V	E	-	-	-	I	S	T	P	G	T	E	E	V	E	N	T	R	L	L	G	E	F	L	R	D	V	M	R	N	N	M	-	-	T	S	F	R	L	F	G	P
Halothece PCC7418(PCC7418 2870)	P	N	F	R	D	Y	A	V	Q	-	-	-	V	P	K	P	G	T	V	E	V	E	N	T	K	V	M	G	Y	F	L	R	D	V	M	A	K	N	M	-	-	T	K	F	R	V	F	G	P
Synechocystis PCC6803(sll0529)	A	D	L	G	T	L	P	L	K	-	-	-	E	F	A	L	E	-	D	K	Q	V	A	T	T	A	M	G	E	L	V	V	H	V	G	K	Q	D	S	-	-	-	N	F	V	V	T	N	A
Rippkaea PCC8801(PCC8801 1677)	P	E	L	G	Q	L	P	L	T	-	-	-	E	F	E	I	H	G	E	K	K	V	A	T	T	A	M	G	E	L	V	V	H	V	G	K	N	D	P	-	-	-	N	F	V	I	T	N	A
Gloeothece PCC7424(PCC7424 3248)	P	E	L	G	Q	L	P	L	S	-	-	-	E	Y	P	V	K	G	D	K	K	V	A	T	T	A	M	G	E	L	V	V	H	V	G	K	K	D	P	-	-	-	N	F	V	I	T	N	A
Nostoc ATCC 29411(Nos7524 2031)	P	D	L	G	T	L	P	L	E	-	-	-	E	Y	A	V	G	G	E	P	K	V	S	T	T	A	M	G	R	L	V	G	V	V	G	Q	K	D	Q	-	-	-	N	F	L	V	T	N	A
Synechococcus PCC 7942(Synpcc7942 2080)	P	D	F	R	D	Q	A	V	S	-	-	-	V	P	A	P	G	K	S	R	A	D	S	T	R	P	L	G	Q	F	L	R	E	V	I	R	H	N	P	-	-	D	N	F	R	L	F	G	P
Lactobacillus reuteri(HMPREF0538 20863)	P	N	Y	R	D	F	A	I	D	-	-	-	V	Q	N	P	G	S	V	V	K	Q	D	M	L	E	W	G	K	Y	L	N	K	M	A	E	L	N	P	T	N	-	-	F	R	G	F	G	P
Fusarium CS3096(FPSE 01703)	P	D	W	K	S	F	G	V	E	-	-	-	-	-	-	-	K	L	S	E	N	S	C	M	K	Q	V	G	N	F	L	N	Q	V	I	K	E	N	P	-	-	K	S	F	R	I	F	S	P
Schizosaccharomyces ATCC24843(SPBC24C6.09c)	P	D	W	K	K	Y	G	V	K	-	-	-	-	-	-	-	K	G	E	T	T	S	A	T	S	V	V	G	Q	Y	L	D	E	L	L	V	T	N	D	-	-	S	T	L	R	I	F	S	P
Gloeobacter ATCC29082(glr0997)	P	D	F	R	S	Y	A	V	D	-	-	-	V	A	K	P	G	T	T	F	A	E	A	T	K	V	M	G	I	F	L	R	D	V	M	K	A	N	L	D	Q	R	N	F	R	I	V	G	P
Nostoc PCC7120(all2567)	P	D	F	Q	N	Y	A	I	E	-	-	-	V	P	Q	P	G	R	V	M	A	E	A	T	Q	V	T	G	K	F	L	R	D	V	M	K	L	N	L	D	S	R	N	F	R	V	F	G	P
Nostoc PCC7120(all1483)	S	D	F	R	N	N	A	V	E	-	-	-	V	S	K	P	G	A	V	E	V	E	N	T	K	P	L	G	N	F	L	R	D	I	M	R	N	N	M	-	-	T	N	F	R	I	F	G	P
Synechococcus ATCC27144(syc2013 c)	P	D	F	R	D	Q	A	V	S	-	-	-	V	P	A	P	G	K	S	R	A	D	S	T	R	P	L	G	Q	F	L	R	E	V	I	R	H	N	P	-	-	D	N	F	R	L	F	G	P
Rhizobium etli(BCL34 112167)	R	P	I	K	D	F	A	V	E	-	-	-	I	G	E	R	G	S	Q	Q	V	Q	T	T	E	I	F	G	H	Y	L	R	E	V	V	K	L	N	A	G	N	K	N	F	R	V	F	G	P
Blastopirellula marina(DSM3645 27618)	P	D	F	R	D	Y	A	C	D	-	-	-	V	P	E	P	G	A	H	G	I	G	D	T	H	V	L	G	P	F	L	R	D	V	T	K	L	N	Q	P	Q	R	N	F	R	V	F	G	P
Marinobacter antarcticus(SAMN05216369 2468)	P	D	F	R	E	Y	A	C	D	-	-	-	V	P	T	P	G	A	S	G	I	G	D	T	H	V	L	G	P	F	L	R	D	I	A	K	I	N	Q	E	Q	R	N	F	R	V	F	G	P
Leptolyngbya antarctica(DCF17 09245)	P	D	F	R	Q	Y	A	V	D	-	-	-	V	P	A	P	G	S	V	Q	A	A	D	A	H	Q	L	G	V	F	L	R	D	V	A	Q	L	N	Q	E	Q	R	N	F	R	I	F	G	P
Thermosynechococcus CL 1(FFX45 10945)	P	D	F	R	Q	Y	G	I	T	-	-	-	F	E	K	P	A	Q	I	E	V	E	N	T	R	P	L	G	V	F	L	R	D	V	M	R	N	N	M	-	-	T	N	F	R	V	F	G	P
Thermosynechococcus CL 1(FFX45 08400)	P	P	L	G	E	V	A	L	E	-	-	-	A	Y	A	L	G	-	E	N	K	V	A	T	T	A	M	G	R	M	V	A	E	V	G	Q	R	D	R	-	-	-	R	Y	L	V	T	N	A
Pleurocapsa PCC 7327(Ple7327 2870)	P	D	L	G	E	L	P	L	Q	-	-	-	E	F	P	L	R	S	E	K	K	V	A	T	T	A	M	G	E	L	I	V	Y	V	G	K	K	D	P	-	-	-	N	F	V	I	T	N	A
Pleurocapsa PCC 7327(Ple7327 4268)	P	D	F	R	D	Y	A	V	E	-	-	-	V	S	K	P	G	A	T	E	V	E	P	T	R	V	L	A	N	F	L	R	D	V	M	R	N	N	P	-	-	D	N	F	R	L	F	G	P
Oscillatoriales JSC 12(OsccyDRAFT 2409)	P	D	F	R	Q	Y	G	V	A	-	-	-	V	D	K	P	G	V	I	E	A	E	N	T	K	P	L	G	V	F	L	R	D	V	M	K	C	N	M	-	-	H	N	F	R	V	F	G	P
Oscillatoriales JSC 12(OsccyDRAFT 4499)	P	D	L	G	S	L	P	L	E	-	-	-	E	Y	P	I	G	G	D	S	K	V	S	T	T	S	M	G	R	L	V	A	Y	V	G	Q	T	D	P	-	-	-	G	Y	L	V	T	N	A
Oscillatoria PCC 6304(Oscil6304 5661)	S	Q	T	P	D	C	C	S	R	-	-	-	-	-	-	-	G	D	N	Q	I	G	N	T	Y	Q	L	G	K	Y	L	K	S	V	I	E	H	N	P	-	-	D	N	F	R	I	F	S	P
Oscillatoria PCC 6304( Oscil6304 4532)	P	E	L	G	K	L	P	L	V	-	-	-	E	Y	A	T	G	-	E	K	Q	I	A	T	T	A	M	G	E	L	V	A	Y	V	G	K	K	D	P	-	-	-	K	F	V	I	T	N	A
Aphanothece sacrum(AsFPU1 4117)	P	D	F	R	D	Y	G	V	T	-	-	-	V	D	H	P	G	K	V	E	A	E	N	T	K	P	L	G	N	F	L	R	D	I	M	A	K	N	M	-	-	T	N	F	R	V	F	G	P
Aphanothece sacrum(AsFPU1 3012)	P	E	L	G	E	L	P	L	T	-	-	-	E	Y	E	I	H	G	D	K	K	V	A	T	T	A	M	G	E	L	V	V	H	V	G	K	K	D	P	-	-	-	N	F	V	I	T	N	A
Rubidibacter lacunae(KR51 00005980)	P	D	F	R	G	Y	G	V	E	-	-	-	V	I	K	P	A	Q	S	I	A	E	N	T	R	P	L	G	R	F	L	R	D	I	M	A	D	N	M	-	-	T	N	F	R	V	F	G	P
Rubidibacter lacunae(KR51 00035150)	P	P	L	E	N	L	P	L	Q	-	-	-	E	F	S	L	G	-	D	K	Q	V	A	T	T	A	M	G	A	I	A	A	A	V	G	R	Q	D	P	-	-	-	N	F	I	V	T	N	A
Microcoleus PCC 7113(Mic7113 0146)	P	D	F	Q	D	Y	A	V	E	-	-	-	V	T	H	P	G	T	T	N	A	E	A	T	R	V	M	G	Q	F	L	R	D	V	M	R	R	N	Q	Q	S	R	N	F	R	I	V	G	P
Microcoleus PCC 7113(Mic7113 2977)	P	E	L	G	E	L	P	L	E	-	-	-	E	F	A	V	G	G	D	P	K	V	S	T	T	A	M	G	R	L	V	G	K	V	G	E	S	D	R	-	-	-	N	F	L	V	T	N	A
Bifidobacterium DSM 10140(Balat 0971)	P	E	L	D	Q	Y	E	I	T	G	V	K	E	Y	G	H	G	W	G	Q	V	E	A	P	R	S	L	G	A	Y	C	R	D	I	I	K	N	N	P	-	-	D	S	F	R	V	F	G	P
Lactobacillus pentosus(KCA1)	P	N	I	D	D	Y	A	L	D	-	-	-	N	K	E	H	G	K	E	D	G	S	D	M	T	E	L	G	K	Y	I	R	D	L	I	K	L	N	K	D	N	K	N	F	R	G	W	G	P
cyanobacterium endosymbiont of Epithemia turgida(ETSB 0044)	P	D	F	R	N	Y	K	V	E	-	-	-	V	T	K	P	G	T	I	E	V	G	N	T	F	L	F	G	N	F	L	R	D	I	M	A	N	N	M	-	-	T	N	F	R	V	F	G	P
Phaeodactylum tricornutum(PHATRDRAFT 36257)	Y	E	A	Y	G	V	K	I	D	-	-	-	K	N	S	R	G	K	A	K	A	S	D	T	F	T	L	G	T	Y	L	R	D	V	I	I	K	N	V	K	H	K	N	F	R	I	F	S	P
Marinobacter adhaerens(HP15 3365)	P	R	L	P	A	C	R	-	-	-	-	-	-	-	-	-	-	-	E	C	T	S	P	M	K	A	V	D	D	F	F	R	A	L	V	A	Q	N	P	D	-	L	R	A	R	V	G	N	P
Bradyrhizobiaceae bacterium(CFE29 01405)	P	D	Y	R	S	H	A	V	D	-	-	-	V	A	A	P	G	H	A	T	S	E	A	T	R	V	M	G	K	L	L	N	D	V	F	A	L	N	A	D	T	R	N	F	R	L	F	G	P
Shewanella algae(BFS86 16920)	P	D	L	S	K	L	A	Y	G	-	-	-	P	E	V	P	R	G	H	R	G	Y	S	M	L	K	M	G	Q	W	M	R	E	A	F	R	L	N	K	D	Q	R	N	L	R	I	F	S	P
Clostridium acetobutylicum(CA C1343)	P	D	F	R	D	Y	A	V	D	-	-	-	V	P	T	P	G	S	T	V	K	Q	D	M	I	E	L	G	K	Y	V	R	D	V	V	K	L	N	E	D	T	R	N	F	R	I	F	G	P
Pseudomonas putida ATCC700007(Pput 2459)	P	H	Y	A	D	Y	C	V	P	-	-	-	M	P	G	P	G	Q	V	R	A	E	A	T	R	V	L	G	G	Y	V	R	D	V	M	K	N	S	L	A	S	Q	N	F	R	L	F	G	P
Nocardia farcinica IFM0152(NFA 13300)	P	D	W	R	E	F	G	V	E	-	-	-	V	K	T	P	G	G	S	T	H	E	A	T	R	V	L	G	G	W	L	R	E	V	T	R	-	-	L	N	P	H	N	F	L	T	F	A	P
Magnaporthe oryzae(OOW P131scaffold01659g7)	V	D	W	K	P	Y	G	V	E	-	-	-	-	-	-	-	K	K	T	T	A	S	C	M	A	T	T	G	S	F	L	D	A	V	F	Q	A	N	P	-	-	N	R	I	R	L	F	S	P
Penicillium CECT20795(PDIP 74840)	P	G	W	M	P	F	C	A	E	-	-	-	-	-	-	-	K	G	S	N	A	S	A	M	K	V	I	G	S	F	I	N	Q	A	F	K	D	N	P	-	-	S	N	I	R	L	F	S	P
Collimonas arenae(CAter282 2297)	P	D	F	R	H	Y	A	V	D	-	-	-	V	P	A	P	G	A	T	T	A	E	A	T	R	V	Q	G	E	F	I	R	D	I	V	R	L	N	-	-	P	H	T	F	R	V	F	S	P
Pantoea JKS000250(BY447 1998)	P	A	L	A	E	F	A	C	K	-	-	-	V	S	E	P	G	T	E	M	A	Q	A	T	E	H	L	G	R	Y	L	S	V	L	F	Q	R	N	R	D	N	-	-	F	R	L	F	G	P
Burkholderia JKS000303(BX604 5059)	P	D	F	T	R	H	A	V	A	-	-	-	V	P	A	P	G	Q	V	D	A	Q	A	T	R	V	M	G	G	F	L	R	D	V	M	S	A	N	L	A	D	R	T	F	R	V	F	G	P
Neurospora ATCC24698(NCU06123)	P	D	F	R	N	Y	A	L	K	-	-	-	V	D	K	P	A	S	I	M	A	A	S	M	T	N	M	S	M	F	L	R	D	V	I	A	G	N	P	-	-	T	T	F	R	L	F	G	P
Rhizophagus DAOM181602(GLOIN 2v1537931)	P	N	C	K	E	L	L	V	Q	-	-	-	-	-	-	-	K	G	D	N	E	S	C	M	K	I	T	G	Q	Y	C	S	E	V	I	K	M	N	P	-	-	K	R	F	R	I	F	S	P
PantoeaICBG 1758(C1Y41 03365)	P	D	I	R	Q	F	A	L	G	-	-	-	L	S	A	S	G	A	E	Q	G	E	A	T	H	Q	F	G	L	Y	L	R	E	I	F	R	L	N	S	D	N	-	-	F	R	L	F	G	P
Rhynchosporium secalis(RSE6 07399)	P	N	F	K	E	Y	A	L	P	-	-	-	N	I	N	P	G	I	S	N	L	P	S	M	S	N	M	S	K	F	L	R	E	I	V	A	N	N	M	-	-	A	N	F	R	V	F	G	P
Nostoc PCC 7120(alr1850)	P	D	L	G	A	L	P	L	E	-	-	-	E	Y	A	V	G	G	E	P	K	V	S	T	T	A	M	G	R	I	V	G	A	V	G	Q	K	D	A	-	-	-	K	F	L	V	T	N	A
Synechocystis PCC6803(slr0453)	E	L	S	P	D	G	R	V	M	E	M	L	S	E	H	T	L	E	G	W	L	E	A	Y	L	L	T	G	R	H	G	F	F	A	T	Y	E	S	F	A	H	V	I	T	S	M	V	N	Q
Leptolyngbya(BST81 03000)	E	L	S	P	D	G	R	V	M	E	M	L	S	E	H	T	L	E	G	W	L	E	G	Y	L	L	T	G	R	H	G	F	F	S	T	Y	E	S	F	A	H	V	I	D	S	M	F	N	Q
Methylococcus capsulatus(MAE 34870 )	E	L	A	P	D	G	R	V	M	E	M	L	S	E	H	T	L	E	G	M	L	E	G	Y	L	L	T	G	R	H	G	F	L	S	T	Y	E	A	F	V	H	V	I	D	S	M	F	N	Q
Cyanothece PCC 7425(Cyan7425 1849 )	E	L	S	P	D	G	R	V	M	E	M	L	S	E	H	T	L	E	G	W	L	E	G	Y	L	L	T	G	R	H	G	F	F	S	T	Y	E	S	F	A	H	V	I	D	S	M	F	N	Q
Microcystis NIES843(MAE 34870)	Q	L	S	P	D	G	R	V	M	E	M	L	S	E	H	T	L	V	G	W	L	E	G	Y	L	L	S	G	R	H	G	L	F	H	S	Y	E	A	F	A	H	V	I	D	S	M	F	N	Q
Calothrix NIES3974(NIES3974 07360)	E	L	S	P	E	G	R	V	M	E	M	L	S	E	H	T	L	E	G	W	L	E	G	Y	L	L	T	G	R	H	G	F	F	S	T	Y	E	S	F	V	H	V	I	D	S	M	V	N	Q
Thermosynechococcus sBP-1(tll 1186)	E	L	S	P	E	G	R	V	I	E	M	L	S	E	H	T	L	E	G	M	L	E	G	Y	L	L	T	G	R	H	G	F	F	S	T	Y	E	A	F	V	H	V	I	D	S	M	F	N	Q
Gloeothece PCC7424(PCC7424 3782)	Y	L	S	R	E	G	R	V	M	E	M	L	S	E	H	T	L	E	G	W	L	E	G	Y	L	L	T	G	R	H	G	F	F	H	T	Y	E	A	F	A	H	V	I	D	S	M	F	N	Q
Halothece PCC7418(PCC7418 2870)	E	L	S	P	D	G	R	V	M	E	M	L	S	E	H	T	L	Q	G	W	L	E	G	Y	L	L	S	G	R	H	G	L	F	H	T	Y	E	A	F	A	H	V	V	D	S	M	F	N	Q
Synechocystis PCC6803(sll0529)	F	Q	Q	P	N	G	Q	V	Y	E	P	L	S	E	D	A	C	A	G	L	A	A	A	Q	A	L	F	G	G	R	T	L	W	C	S	Y	E	S	F	A	I	N	G	-	-	-	-	-	-
Rippkaea PCC8801(PCC8801 1677)	F	Q	E	P	G	G	Q	V	Y	E	P	L	S	E	D	A	C	A	G	L	A	V	G	L	A	L	F	G	A	R	T	L	W	C	S	Y	E	S	F	A	I	N	G	-	-	-	-	-	-
Gloeothece PCC7424(PCC7424 3248)	Y	Q	G	P	K	G	Q	V	Y	E	P	L	S	E	D	A	C	A	G	L	A	V	G	L	A	L	F	G	A	R	T	L	W	C	S	Y	E	S	F	A	I	N	G	-	-	-	-	-	-
Nostoc ATCC 29411(Nos7524 2031)	N	Q	A	P	N	G	Q	V	Y	E	P	L	S	E	D	A	C	A	G	L	A	A	G	L	S	L	M	G	A	R	T	L	W	C	S	Y	E	S	F	A	I	N	G	-	-	-	-	-	-
Synechococcus PCC 7942(Synpcc7942 2080)	H	L	S	D	R	G	R	V	M	E	I	L	S	E	H	T	L	E	G	W	L	E	A	Y	L	L	T	G	R	H	G	F	F	A	T	Y	E	A	F	A	H	V	I	D	S	M	V	N	Q
Lactobacillus reuteri(HMPREF0538 20863)	V	A	P	Q	G	R	M	I	D	S	Q	L	S	E	H	Q	A	E	G	F	L	E	G	Y	T	L	T	G	R	H	G	F	F	A	T	Y	E	S	F	G	R	V	V	D	S	M	L	T	Q
Fusarium CS3096(FPSE 01703)	S	R	A	Q	G	G	R	V	I	E	I	L	S	E	H	C	C	Q	G	W	M	Q	G	Y	T	L	T	G	R	T	A	L	F	P	S	Y	E	S	F	L	G	I	I	H	T	M	M	V	Q
Schizosaccharomyces ATCC24843(SPBC24C6.09c)	L	M	A	K	R	G	R	V	T	E	V	L	S	E	H	L	C	Q	G	F	M	Q	G	Y	T	L	T	G	R	T	A	I	F	P	S	Y	E	A	F	M	T	I	V	V	S	M	L	V	Q
Gloeobacter ATCC29082(glr0997)	H	L	S	Q	D	G	R	V	M	E	I	L	S	E	H	T	C	Q	G	W	L	E	G	Y	L	L	T	G	R	H	G	F	F	S	C	Y	E	A	F	I	H	L	V	D	S	M	F	N	Q
Nostoc PCC7120(all2567)	H	L	D	P	S	G	R	V	M	E	I	L	S	E	T	C	C	Q	G	W	L	E	G	Y	L	L	T	G	R	H	G	F	F	S	C	Y	E	A	F	I	H	I	I	D	S	M	F	N	Q
Nostoc PCC7120(all1483)	E	L	S	T	D	G	R	V	M	E	M	L	S	E	H	N	L	F	G	W	L	E	G	Y	L	L	S	G	R	H	G	L	F	H	S	Y	E	A	F	A	H	I	V	D	S	M	F	N	Q
Synechococcus ATCC27144(syc2013 c)	H	L	S	D	R	G	R	V	M	E	I	L	S	E	H	T	L	E	G	W	L	E	A	Y	L	L	T	G	R	H	G	F	F	A	T	Y	E	A	F	A	H	V	I	D	S	M	V	N	Q
Rhizobium etli(BCL34 112167)	H	L	S	R	D	G	R	V	M	E	V	L	S	E	H	L	C	Q	G	W	L	E	G	Y	L	L	T	G	R	H	G	L	F	S	C	Y	E	A	F	I	H	I	I	D	S	M	F	N	Q
Blastopirellula marina(DSM3645 27618)	F	L	A	P	Q	G	R	V	M	E	M	L	S	E	H	Q	C	E	G	W	L	E	G	Y	L	L	T	G	R	H	G	V	F	N	C	Y	E	A	F	I	H	I	V	D	S	M	F	N	Q
Marinobacter antarcticus(SAMN05216369 2468)	H	L	A	P	T	G	R	V	M	E	M	L	S	E	H	Q	C	E	G	W	L	E	G	Y	L	L	T	G	R	H	G	L	F	N	C	Y	E	A	F	I	H	I	I	D	S	M	F	N	Q
Leptolyngbya antarctica(DCF17 09245)	F	L	A	A	D	G	R	V	M	E	M	L	S	E	H	Q	C	E	G	W	L	E	G	Y	L	L	T	G	R	H	G	L	F	N	C	Y	E	A	F	I	H	I	I	D	S	M	F	N	Q
Thermosynechococcus CL 1(FFX45 10945)	E	L	S	P	N	G	R	V	I	E	M	L	S	E	H	T	M	E	G	M	L	E	G	Y	L	L	T	G	R	H	G	F	F	S	T	Y	E	S	F	V	H	V	I	D	S	M	F	N	Q
Thermosynechococcus CL 1(FFX45 08400)	N	Q	V	P	N	G	Q	V	Y	E	P	L	S	E	D	A	C	A	G	L	A	A	G	L	C	L	M	G	S	R	S	L	W	C	S	Y	E	S	F	A	I	N	G	-	-	-	-	-	-
Pleurocapsa PCC 7327(Ple7327 2870)	F	Q	A	P	K	G	Q	V	Y	E	P	L	S	E	D	A	C	A	G	L	A	A	S	L	A	L	F	G	A	R	T	L	W	C	S	Y	E	S	F	V	I	N	G	-	-	-	-	-	-
Pleurocapsa PCC 7327(Ple7327 4268)	E	L	S	R	D	G	R	V	M	E	M	L	S	E	Q	T	L	E	G	W	L	E	G	Y	L	L	T	G	R	H	G	L	F	N	T	Y	E	A	F	V	H	I	I	D	S	M	F	N	Q
Oscillatoriales JSC 12(OsccyDRAFT 2409)	E	L	S	P	D	G	R	V	M	E	M	L	S	E	H	T	L	E	G	W	L	E	G	Y	L	L	T	G	R	H	G	F	F	S	T	Y	E	A	F	V	H	V	I	D	S	M	F	N	Q
Oscillatoriales JSC 12(OsccyDRAFT 4499)	N	Q	K	P	G	G	Q	V	Y	E	P	L	S	E	D	A	C	A	G	L	A	A	G	L	A	L	F	G	S	R	T	L	W	C	S	Y	E	S	F	A	V	N	G	-	-	-	-	-	-
Oscillatoria PCC 6304(Oscil6304 5661)	I	G	P	H	N	G	R	V	L	E	I	L	S	E	H	T	C	Q	A	W	L	Q	G	Y	L	L	T	G	R	H	G	L	F	P	S	Y	E	A	F	L	G	I	V	T	T	M	M	D	Q
Oscillatoria PCC 6304( Oscil6304 4532)	F	Q	G	P	K	G	Q	V	Y	E	P	L	S	E	D	A	C	A	G	L	A	A	A	L	A	L	F	G	A	R	T	L	W	C	S	Y	E	S	F	A	I	N	G	-	-	-	-	-	-
Aphanothece sacrum(AsFPU1 4117)	E	L	T	T	D	G	R	V	M	E	M	L	S	E	H	T	L	Q	G	W	L	E	G	Y	L	L	T	G	R	H	G	F	F	H	T	Y	E	A	F	A	H	V	V	D	S	M	F	N	Q
Aphanothece sacrum(AsFPU1 3012)	Y	Q	G	P	V	G	Q	V	Y	E	P	L	S	E	D	A	C	A	G	L	A	V	G	L	A	L	F	G	A	R	T	L	W	C	S	Y	E	S	F	A	I	N	G	-	-	-	-	-	-
Rubidibacter lacunae(KR51 00005980)	E	L	A	A	D	G	R	V	M	E	M	L	S	E	H	T	L	E	G	W	L	E	G	Y	L	L	T	G	R	H	G	F	F	A	T	Y	E	S	F	V	H	V	I	D	S	M	V	G	Q
Rubidibacter lacunae(KR51 00035150)	F	Q	Q	P	S	G	Q	V	Y	E	P	L	S	E	D	A	C	A	G	L	A	A	G	L	A	L	F	G	A	R	T	L	W	C	S	Y	E	S	F	A	I	N	G	-	-	-	-	-	-
Microcoleus PCC 7113(Mic7113 0146)	H	L	S	P	D	G	R	V	M	E	M	L	S	E	H	T	C	Q	G	W	L	E	G	Y	L	L	T	G	R	H	G	F	F	S	C	Y	E	A	F	I	H	L	V	D	S	M	F	N	Q
Microcoleus PCC 7113(Mic7113 2977)	N	Q	A	P	K	G	Q	V	Y	E	P	L	S	E	D	A	C	A	G	L	A	A	G	L	S	L	M	G	A	R	T	L	W	C	S	Y	E	S	F	A	I	N	G	-	-	-	-	-	-
Bifidobacterium DSM 10140(Balat 0971)	N	M	A	V	T	G	Q	V	V	E	Q	L	S	E	H	Q	C	E	G	F	L	E	A	Y	L	L	T	G	R	H	G	I	W	S	S	Y	E	S	F	V	H	V	I	D	S	M	L	N	Q
Lactobacillus pentosus(KCA1)	L	A	P	Q	G	R	I	I	D	S	M	L	S	E	H	M	D	E	G	M	L	E	A	Y	N	L	T	G	R	Y	G	F	F	A	S	Y	E	S	F	L	R	V	V	D	S	M	L	T	Q
cyanobacterium endosymbiont of Epithemia turgida(ETSB 0044)	E	I	A	T	D	G	R	V	M	E	I	L	S	E	H	T	L	Q	G	W	L	E	G	Y	L	L	T	G	R	H	G	F	F	H	T	Y	E	A	F	A	H	V	V	D	S	M	F	N	Q
Phaeodactylum tricornutum(PHATRDRAFT 36257)	T	L	A	D	H	G	R	V	I	E	M	L	S	E	H	Q	C	E	G	W	L	E	G	Y	L	L	T	G	G	H	G	L	L	N	S	Y	E	A	F	I	H	I	V	S	S	M	F	N	Q
Marinobacter adhaerens(HP15 3365)	Q	E	S	V	H	G	K	I	I	T	A	L	N	E	-	-	E	S	V	V	S	A	C	L	A	N	K	A	G	L	N	L	V	A	S	Y	E	A	F	C	V	K	M	L	G	A	I	R	Q
Bradyrhizobiaceae bacterium(CFE29 01405)	H	L	A	Q	D	G	R	V	M	E	V	L	S	E	H	L	C	Q	G	W	L	E	G	Y	L	L	T	G	R	H	G	L	F	N	C	Y	E	A	F	V	H	I	V	D	S	M	F	N	Q
Shewanella algae(BFS86 16920)	-	M	S	R	D	G	R	V	M	E	L	L	S	E	N	L	L	F	G	M	M	H	G	Y	T	V	T	G	R	H	A	M	F	P	T	Y	E	S	F	S	Q	V	V	S	S	M	A	D	Q
Clostridium acetobutylicum(CA C1343)	L	S	N	D	G	R	I	V	D	S	M	L	S	E	H	L	C	E	G	W	L	E	G	Y	L	L	T	G	R	H	G	F	F	A	S	Y	E	A	F	L	R	I	V	D	S	M	I	T	Q
Pseudomonas putida ATCC700007(Pput 2459)	H	L	S	A	Q	G	R	V	M	E	I	L	S	E	H	I	C	E	G	W	L	E	G	Y	L	L	T	G	R	H	G	L	F	S	C	Y	E	A	F	I	H	I	V	D	S	M	I	N	Q
Nocardia farcinica IFM0152(NFA 13300)	A	L	D	R	S	G	R	V	I	E	V	L	S	E	H	I	C	Q	G	L	L	E	G	Y	L	L	T	G	R	H	G	V	F	T	C	Y	E	A	F	I	H	I	V	D	A	M	F	N	Q
Magnaporthe oryzae(OOW P131scaffold01659g7)	S	R	G	N	G	G	R	V	I	E	T	L	S	E	H	Q	C	Q	G	F	M	Q	G	Y	T	L	T	G	R	T	A	I	F	P	S	Y	E	S	F	L	G	I	V	H	T	M	M	V	Q
Penicillium CECT20795(PDIP 74840)	A	N	A	R	G	G	R	V	I	E	V	L	S	E	H	M	C	Q	G	F	M	Q	G	Y	T	L	T	G	R	I	G	I	F	P	S	Y	E	S	F	L	G	I	I	H	T	M	M	V	Q
Collimonas arenae(CAter282 2297)	H	V	A	A	D	G	R	V	M	E	M	L	S	E	N	Q	C	E	G	W	L	E	G	Y	L	L	T	G	R	H	G	F	F	S	C	Y	E	A	F	I	H	I	V	D	S	M	F	N	Q
Pantoea JKS000250(BY447 1998)	Q	L	A	R	D	G	R	V	M	E	I	L	S	E	H	Q	C	Q	G	W	L	E	G	Y	L	L	T	G	R	H	G	L	F	N	C	Y	E	A	F	I	H	I	V	D	S	M	F	N	Q
Burkholderia JKS000303(BX604 5059)	Q	L	A	P	D	G	R	V	M	E	I	L	S	E	H	T	C	Q	G	W	L	E	G	Y	L	L	T	G	R	H	G	L	M	S	C	Y	E	A	F	I	H	I	V	D	S	M	F	N	Q
Neurospora ATCC24698(NCU06123)	N	L	A	P	E	G	R	V	M	E	M	L	S	E	H	T	C	E	G	W	L	E	G	Y	I	L	T	G	R	H	G	L	L	N	S	Y	E	P	F	I	H	V	I	D	S	M	V	N	Q
Rhizophagus DAOM181602(GLOIN 2v1537931)	T	S	N	K	G	G	R	I	A	E	I	L	S	E	H	T	C	Q	G	W	M	Q	G	Y	T	L	T	G	R	V	A	L	F	P	S	Y	E	T	F	L	G	I	I	I	T	M	M	I	Q
PantoeaICBG 1758(C1Y41 03365)	Q	L	G	R	D	G	R	V	M	E	I	L	S	E	H	Q	C	Q	G	W	L	E	G	Y	L	L	T	G	R	H	G	L	F	N	C	Y	E	A	F	I	H	I	V	D	S	M	F	N	Q
Rhynchosporium secalis(RSE6 07399)	N	L	A	M	E	G	R	V	M	E	M	L	S	E	H	T	C	E	G	W	F	E	G	Y	I	L	S	G	R	H	G	L	L	N	S	Y	E	P	F	I	H	I	I	D	S	M	V	N	Q
Nostoc PCC 7120(alr1850)	N	Q	A	P	N	G	Q	V	Y	E	P	L	S	E	D	A	C	A	G	L	A	V	G	L	S	L	M	G	A	R	T	L	W	C	S	Y	E	S	F	A	I	N	G	-	-	-	-	-	-
Synechocystis PCC6803(slr0453)	Q	D	H	N	-	-	-	-	-	-	-	-	-	-	-	-	-	-	-	-	-	-	-	-	-	-	-	-	-	-	G	F	T	H	Q	D	P	G	F	L	D	V	I	L	N	K	S	P	-
Leptolyngbya(BST81 03000)	Q	D	H	N	-	-	-	-	-	-	-	-	-	-	-	-	-	-	-	-	-	-	-	-	-	-	-	-	-	-	G	F	T	H	Q	D	P	G	F	L	D	V	V	L	N	K	S	P	-
Methylococcus capsulatus(MAE 34870 )	Q	D	H	N	-	-	-	-	-	-	-	-	-	-	-	-	-	-	-	-	-	-	-	-	-	-	-	-	-	-	G	F	T	H	Q	D	P	G	F	L	D	V	V	V	N	K	S	A	-
Cyanothece PCC 7425(Cyan7425 1849 )	Q	D	H	N	-	-	-	-	-	-	-	-	-	-	-	-	-	-	-	-	-	-	-	-	-	-	-	-	-	-	G	F	T	H	Q	D	P	G	F	L	D	V	V	L	N	K	S	P	-
Microcystis NIES843(MAE 34870)	Q	D	H	N	-	-	-	-	-	-	-	-	-	-	-	-	-	-	-	-	-	-	-	-	-	-	-	-	-	-	G	F	S	H	Q	D	P	G	F	I	D	L	V	T	N	K	S	A	-
Calothrix NIES3974(NIES3974 07360)	Q	D	H	N	-	-	-	-	-	-	-	-	-	-	-	-	-	-	-	-	-	-	-	-	-	-	-	-	-	-	G	F	T	H	Q	D	P	G	F	L	D	I	V	L	N	K	S	P	-
Thermosynechococcus sBP-1(tll 1186)	Q	D	H	N	-	-	-	-	-	-	-	-	-	-	-	-	-	-	-	-	-	-	-	-	-	-	-	-	-	-	G	F	T	H	Q	D	P	G	F	L	D	I	V	C	N	K	S	A	-
Gloeothece PCC7424(PCC7424 3782)	Q	D	H	N	-	-	-	-	-	-	-	-	-	-	-	-	-	-	-	-	-	-	-	-	-	-	-	-	-	-	G	F	S	H	Q	D	P	G	F	I	D	L	V	T	N	K	S	A	-
Halothece PCC7418(PCC7418 2870)	Q	D	H	N	-	-	-	-	-	-	-	-	-	-	-	-	-	-	-	-	-	-	-	-	-	-	-	-	-	-	G	F	S	H	Q	D	P	G	Y	I	D	L	V	T	N	K	S	P	-
Synechocystis PCC6803(sll0529)	Q	G	R	N	-	-	-	-	-	-	-	-	-	-	-	-	-	-	-	-	-	-	-	-	-	-	-	-	-	-	G	W	T	H	Q	R	P	E	I	E	N	Y	F	A	A	M	M	R	N
Rippkaea PCC8801(PCC8801 1677)	Q	G	R	N	-	-	-	-	-	-	-	-	-	-	-	-	-	-	-	-	-	-	-	-	-	-	-	-	-	-	G	W	T	H	Q	R	P	E	I	E	N	Y	F	A	A	M	M	R	N
Gloeothece PCC7424(PCC7424 3248)	Q	G	R	N	-	-	-	-	-	-	-	-	-	-	-	-	-	-	-	-	-	-	-	-	-	-	-	-	-	-	G	W	T	H	Q	R	P	E	I	E	N	Y	F	A	A	M	M	R	N
Nostoc ATCC 29411(Nos7524 2031)	Q	G	R	N	-	-	-	-	-	-	-	-	-	-	-	-	-	-	-	-	-	-	-	-	-	-	-	-	-	-	G	W	T	H	Q	R	P	E	I	E	A	Y	F	A	S	M	M	R	N
Synechococcus PCC 7942(Synpcc7942 2080)	Q	D	H	N	-	-	-	-	-	-	-	-	-	-	-	-	-	-	-	-	-	-	-	-	-	-	-	-	-	-	G	F	S	H	Q	D	P	G	F	I	D	L	V	T	N	K	S	A	-
Lactobacillus reuteri(HMPREF0538 20863)	Q	D	H	N	-	-	-	-	-	-	-	-	-	-	-	-	-	-	-	-	-	-	-	-	-	-	-	-	-	-	G	Y	T	H	Q	D	P	G	L	L	T	H	L	F	E	K	E	R	P
Fusarium CS3096(FPSE 01703)	Q	E	H	N	-	-	-	-	-	-	-	-	-	-	-	-	-	-	-	-	-	-	-	-	-	-	-	-	-	-	G	F	S	H	Q	N	P	S	F	I	G	S	V	L	N	L	K	A	-
Schizosaccharomyces ATCC24843(SPBC24C6.09c)	Q	E	H	N	-	-	-	-	-	-	-	-	-	-	-	-	-	-	-	-	-	-	-	-	-	-	-	-	-	-	G	F	S	H	Q	S	P	R	F	I	T	T	M	L	S	L	K	P	-
Gloeobacter ATCC29082(glr0997)	Q	D	H	N	-	-	-	-	-	-	-	-	-	-	-	-	-	-	-	-	-	-	-	-	-	-	-	-	-	-	G	F	S	H	Q	D	P	G	F	I	D	H	V	V	N	K	R	A	-
Nostoc PCC7120(all2567)	Q	D	H	N	-	-	-	-	-	-	-	-	-	-	-	-	-	-	-	-	-	-	-	-	-	-	-	-	-	-	G	F	S	H	Q	D	P	G	F	I	D	H	V	V	N	K	K	S	-
Nostoc PCC7120(all1483)	Q	D	N	N	-	-	-	-	-	-	-	-	-	-	-	-	-	-	-	-	-	-	-	-	-	-	-	-	-	-	G	F	S	H	Q	D	P	G	F	I	D	L	V	T	N	K	S	A	-
Synechococcus ATCC27144(syc2013 c)	Q	D	H	N	-	-	-	-	-	-	-	-	-	-	-	-	-	-	-	-	-	-	-	-	-	-	-	-	-	-	G	F	S	H	Q	D	P	G	F	I	D	L	V	T	N	K	S	A	-
Rhizobium etli(BCL34 112167)	Q	D	H	N	-	-	-	-	-	-	-	-	-	-	-	-	-	-	-	-	-	-	-	-	-	-	-	-	-	-	G	F	S	H	Q	D	P	G	F	V	D	L	V	A	N	K	K	A	-
Blastopirellula marina(DSM3645 27618)	Q	D	H	N	-	-	-	-	-	-	-	-	-	-	-	-	-	-	-	-	-	-	-	-	-	-	-	-	-	-	G	F	T	H	Q	D	P	G	F	L	D	H	V	V	N	K	K	A	-
Marinobacter antarcticus(SAMN05216369 2468)	Q	D	H	N	-	-	-	-	-	-	-	-	-	-	-	-	-	-	-	-	-	-	-	-	-	-	-	-	-	-	G	F	T	H	Q	D	P	G	F	I	D	H	V	V	N	K	K	A	-
Leptolyngbya antarctica(DCF17 09245)	Q	M	H	N	-	-	-	-	-	-	-	-	-	-	-	-	-	-	-	-	-	-	-	-	-	-	-	-	-	-	G	F	T	H	Q	D	P	G	F	I	D	H	V	M	N	K	K	A	-
Thermosynechococcus CL 1(FFX45 10945)	Q	D	H	N	-	-	-	-	-	-	-	-	-	-	-	-	-	-	-	-	-	-	-	-	-	-	-	-	-	-	G	F	T	H	Q	D	P	G	F	L	D	I	V	C	N	K	S	A	-
Thermosynechococcus CL 1(FFX45 08400)	Q	G	R	N	-	-	-	-	-	-	-	-	-	-	-	-	-	-	-	-	-	-	-	-	-	-	-	-	-	-	G	W	T	H	Q	R	P	E	I	E	A	Y	Y	A	A	L	L	R	N
Pleurocapsa PCC 7327(Ple7327 2870)	Q	G	R	N	-	-	-	-	-	-	-	-	-	-	-	-	-	-	-	-	-	-	-	-	-	-	-	-	-	-	G	W	T	H	Q	R	P	E	V	E	N	Y	F	A	A	M	M	R	N
Pleurocapsa PCC 7327(Ple7327 4268)	Q	D	H	N	-	-	-	-	-	-	-	-	-	-	-	-	-	-	-	-	-	-	-	-	-	-	-	-	-	-	G	F	S	H	Q	D	P	G	F	I	D	V	V	T	N	K	S	A	-
Oscillatoriales JSC 12(OsccyDRAFT 2409)	Q	D	H	N	-	-	-	-	-	-	-	-	-	-	-	-	-	-	-	-	-	-	-	-	-	-	-	-	-	-	G	F	T	H	Q	D	P	G	F	L	D	V	V	V	N	K	N	P	-
Oscillatoriales JSC 12(OsccyDRAFT 4499)	Q	G	R	N	-	-	-	-	-	-	-	-	-	-	-	-	-	-	-	-	-	-	-	-	-	-	-	-	-	-	G	W	T	H	Q	R	P	E	I	E	A	Y	F	A	A	M	M	R	N
Oscillatoria PCC 6304(Oscil6304 5661)	Q	E	H	N	-	-	-	-	-	-	-	-	-	-	-	-	-	-	-	-	-	-	-	-	-	-	-	-	-	-	G	F	S	H	Q	N	P	G	F	I	N	S	V	L	D	E	Q	A	-
Oscillatoria PCC 6304( Oscil6304 4532)	Q	G	R	N	-	-	-	-	-	-	-	-	-	-	-	-	-	-	-	-	-	-	-	-	-	-	-	-	-	-	G	W	T	H	Q	R	P	E	I	E	N	Y	F	A	A	M	M	R	N
Aphanothece sacrum(AsFPU1 4117)	Q	D	H	N	-	-	-	-	-	-	-	-	-	-	-	-	-	-	-	-	-	-	-	-	-	-	-	-	-	-	G	F	S	H	Q	D	P	G	Y	V	D	L	V	T	N	K	S	S	-
Aphanothece sacrum(AsFPU1 3012)	Q	G	R	N	-	-	-	-	-	-	-	-	-	-	-	-	-	-	-	-	-	-	-	-	-	-	-	-	-	-	G	W	T	H	Q	R	P	E	I	E	N	Y	F	A	A	M	M	R	N
Rubidibacter lacunae(KR51 00005980)	Q	D	H	N	-	-	-	-	-	-	-	-	-	-	-	-	-	-	-	-	-	-	-	-	-	-	-	-	-	-	G	F	T	H	Q	D	P	G	F	L	D	V	V	C	N	K	S	A	-
Rubidibacter lacunae(KR51 00035150)	Q	G	R	N	-	-	-	-	-	-	-	-	-	-	-	-	-	-	-	-	-	-	-	-	-	-	-	-	-	-	G	W	T	H	Q	R	P	E	I	E	N	Y	F	A	A	M	M	R	N
Microcoleus PCC 7113(Mic7113 0146)	Q	D	H	N	-	-	-	-	-	-	-	-	-	-	-	-	-	-	-	-	-	-	-	-	-	-	-	-	-	-	G	F	S	H	Q	D	P	G	F	I	D	H	V	V	N	K	K	A	-
Microcoleus PCC 7113(Mic7113 2977)	Q	G	R	N	-	-	-	-	-	-	-	-	-	-	-	-	-	-	-	-	-	-	-	-	-	-	-	-	-	-	G	W	T	H	Q	R	P	E	I	E	A	Y	F	A	A	M	M	R	N
Bifidobacterium DSM 10140(Balat 0971)	Q	D	H	N	-	-	-	-	-	-	-	-	-	-	-	-	-	-	-	-	-	-	-	-	-	-	-	-	-	-	G	F	S	H	Q	D	P	G	V	T	S	V	L	L	N	K	T	F	N
Lactobacillus pentosus(KCA1)	Q	D	H	N	-	-	-	-	-	-	-	-	-	-	-	-	-	-	-	-	-	-	-	-	-	-	-	-	-	-	G	Y	S	H	Q	D	P	G	I	I	S	H	L	A	E	K	K	T	-
cyanobacterium endosymbiont of Epithemia turgida(ETSB 0044)	Q	D	H	N	-	-	-	-	-	-	-	-	-	-	-	-	-	-	-	-	-	-	-	-	-	-	-	-	-	-	G	F	S	H	Q	D	P	G	Y	V	D	L	V	T	N	K	S	A	-
Phaeodactylum tricornutum(PHATRDRAFT 36257)	Q	D	H	N	G	K	A	I	P	T	V	R	C	W	I	D	S	D	A	L	I	Q	S	Y	L	L	Q	F	F	V	G	F	T	H	Q	D	P	G	F	L	Q	H	V	A	S	K	K	P	-
Marinobacter adhaerens(HP15 3365)	N	G	K	N	-	-	-	-	-	-	-	-	-	-	-	-	-	-	-	-	-	-	-	-	-	-	-	-	-	-	E	Q	S	H	Q	D	T	T	F	C	E	S	M	L	A	E	M	N	-
Bradyrhizobiaceae bacterium(CFE29 01405)	Q	D	H	N	-	-	-	-	-	-	-	-	-	-	-	-	-	-	-	-	-	-	-	-	-	-	-	-	-	-	G	F	S	H	Q	D	P	G	F	V	D	L	V	A	N	K	D	A	-
Shewanella algae(BFS86 16920)	Q	D	H	N	-	-	-	-	-	-	-	-	-	-	-	-	-	-	-	-	-	-	-	-	-	-	-	-	-	-	G	Y	S	H	Q	N	P	S	F	L	G	A	M	L	E	K	H	P	-
Clostridium acetobutylicum(CA C1343)	Q	D	H	N	-	-	-	-	-	-	-	-	-	-	-	-	-	-	-	-	-	-	-	-	-	-	-	-	-	-	G	Y	T	H	Q	D	P	G	L	L	G	H	I	V	D	K	K	P	-
Pseudomonas putida ATCC700007(Pput 2459)	Q	D	H	N	-	-	-	-	-	-	-	-	-	-	-	-	-	-	-	-	-	-	-	-	-	-	-	-	-	-	G	F	S	H	Q	D	P	G	L	L	D	L	L	A	N	K	K	A	-
Nocardia farcinica IFM0152(NFA 13300)	Q	D	H	N	-	-	-	-	-	-	-	-	-	-	-	-	-	-	-	-	-	-	-	-	-	-	-	-	-	-	G	F	T	H	Q	D	P	G	F	L	D	V	V	L	N	K	K	P	-
Magnaporthe oryzae(OOW P131scaffold01659g7)	Q	E	H	N	-	-	-	-	-	-	-	-	-	-	-	-	-	-	-	-	-	-	-	-	-	-	-	-	-	-	G	F	S	H	Q	N	P	S	F	I	G	A	V	L	N	I	K	P	-
Penicillium CECT20795(PDIP 74840)	Q	E	H	N	-	-	-	-	-	-	-	-	-	-	-	-	-	-	-	-	-	-	-	-	-	-	-	-	-	-	G	F	S	H	Q	N	P	S	F	I	G	S	V	L	K	L	K	P	-
Collimonas arenae(CAter282 2297)	Q	D	H	N	-	-	-	-	-	-	-	-	-	-	-	-	-	-	-	-	-	-	-	-	-	-	-	-	-	-	G	A	S	H	Q	D	P	G	F	I	D	H	V	I	N	K	K	A	-
Pantoea JKS000250(BY447 1998)	Q	D	H	N	-	-	-	-	-	-	-	-	-	-	-	-	-	-	-	-	-	-	-	-	-	-	-	-	-	-	G	Y	S	H	Q	D	P	G	F	M	D	H	V	A	N	K	K	A	-
Burkholderia JKS000303(BX604 5059)	Q	D	H	N	-	-	-	-	-	-	-	-	-	-	-	-	-	-	-	-	-	-	-	-	-	-	-	-	-	-	G	F	S	H	Q	D	P	G	F	I	D	F	A	V	N	K	K	A	-
Neurospora ATCC24698(NCU06123)	Q	D	H	N	-	-	-	-	-	-	-	-	-	-	-	-	-	-	-	-	-	-	-	-	-	-	-	-	-	-	G	F	T	H	Q	D	P	G	F	L	D	V	V	A	N	K	S	P	-
Rhizophagus DAOM181602(GLOIN 2v1537931)	Q	E	H	N	-	-	-	-	-	-	-	-	-	-	-	-	-	-	-	-	-	-	-	-	-	-	-	-	-	-	G	F	S	H	Q	N	P	S	F	I	N	N	L	I	N	M	K	Y	-
PantoeaICBG 1758(C1Y41 03365)	Q	D	H	N	-	-	-	-	-	-	-	-	-	-	-	-	-	-	-	-	-	-	-	-	-	-	-	-	-	-	G	Y	S	H	Q	D	P	G	F	L	D	H	V	V	N	K	K	A	-
Rhynchosporium secalis(RSE6 07399)	Q	D	H	N	-	-	-	-	-	-	-	-	-	-	-	-	-	-	-	-	-	-	-	-	-	-	-	-	-	-	G	F	T	H	Q	D	P	G	F	L	D	V	V	A	N	K	S	P	-
Nostoc PCC 7120(alr1850)	Q	G	R	N	-	-	-	-	-	-	-	-	-	-	-	-	-	-	-	-	-	-	-	-	-	-	-	-	-	-	G	W	T	H	Q	R	P	E	I	E	A	Y	F	A	S	M	M	R	N
Synechocystis PCC6803(slr0453)	I	I	V	C	D	K	Q	A	H	L	Q	Y	Q	D	M	T	S	A	I	R	N	C	T	K	G	V	D	I	W	E	W	A	S	N	D	-	-	-	-	-	-	-	-	-	A	G	T	E	P
Leptolyngbya(BST81 03000)	V	I	V	S	D	K	Q	L	H	L	Q	Y	H	T	M	D	A	A	I	K	N	C	T	K	G	I	D	I	W	E	W	A	S	T	D	-	-	-	-	-	-	-	-	-	Q	G	G	E	P
Methylococcus capsulatus(MAE 34870 )	V	I	V	S	D	K	Q	L	H	L	Q	F	M	D	M	D	A	A	I	A	H	C	T	E	G	L	G	I	W	E	W	A	S	N	D	-	-	-	-	-	-	-	-	-	E	G	Q	E	P
Cyanothece PCC 7425(Cyan7425 1849 )	V	I	V	S	D	K	Q	L	H	L	Q	Y	H	S	M	D	D	A	I	R	N	C	T	K	G	V	A	I	W	D	W	A	S	N	D	-	-	-	-	-	-	-	-	-	Q	G	G	E	P
Microcystis NIES843(MAE 34870)	I	I	V	A	D	K	Q	K	H	L	Q	Y	L	T	I	E	E	A	I	K	H	C	T	K	G	I	G	I	W	D	W	A	S	N	D	D	D	G	T	-	-	-	-	-	N	P	D	E	P
Calothrix NIES3974(NIES3974 07360)	V	I	V	S	D	K	Q	L	H	L	Q	Y	L	D	M	D	A	A	I	Q	H	C	T	K	G	I	G	L	W	D	W	A	S	N	D	-	-	-	-	-	-	-	-	-	Q	G	C	E	P
Thermosynechococcus sBP-1(tll 1186)	V	I	V	S	D	K	Q	L	H	L	Q	Y	L	T	M	D	Q	A	I	I	H	C	T	K	G	V	G	I	W	D	W	A	S	N	D	-	-	-	-	-	-	-	-	-	Q	G	Y	E	P
Gloeothece PCC7424(PCC7424 3782)	V	I	V	A	D	K	Q	K	H	L	Q	Y	L	S	M	D	E	A	I	K	H	C	T	K	G	I	G	I	W	E	W	A	S	N	D	D	Q	G	K	-	-	-	-	-	E	P	D	E	P
Halothece PCC7418(PCC7418 2870)	V	I	I	A	D	K	Q	M	H	L	Q	Y	L	T	M	E	E	A	I	Q	H	C	T	K	G	I	G	I	W	E	W	A	S	N	D	D	C	G	T	-	-	-	-	-	E	P	D	V	P
Synechocystis PCC6803(sll0529)	P	I	T	A	S	K	S	P	L	P	I	R	T	T	L	E	Q	N	R	Q	G	L	A	K	G	G	I	L	L	H	N	-	S	T	G	S	K	T	-	-	-	-	-	-	-	-	-	-	-
Rippkaea PCC8801(PCC8801 1677)	T	I	T	A	S	K	S	P	L	P	V	R	T	T	L	K	Q	T	R	Q	A	L	Q	D	G	G	V	I	L	H	N	-	S	E	G	K	K	K	-	-	-	-	-	-	-	-	-	-	-
Gloeothece PCC7424(PCC7424 3248)	T	I	T	A	S	K	S	A	L	P	V	R	T	S	F	E	Q	T	R	Q	G	L	Q	D	G	G	V	V	L	H	E	-	T	E	G	K	K	Q	-	-	-	-	-	-	-	-	-	-	-
Nostoc ATCC 29411(Nos7524 2031)	V	I	T	A	S	K	S	P	L	P	I	R	T	T	L	E	Q	T	R	Q	G	L	E	E	G	A	V	V	L	H	E	-	I	P	G	G	K	Q	-	-	-	-	-	-	-	-	-	-	-
Synechococcus PCC 7942(Synpcc7942 2080)	V	I	V	A	D	K	Q	S	H	L	Q	Y	L	D	A	E	A	A	A	R	H	C	A	K	G	I	G	I	W	D	W	A	S	N	D	-	-	-	-	-	-	-	-	-	Q	G	A	S	P
Lactobacillus reuteri(HMPREF0538 20863)	L	F	V	T	S	K	H	P	R	A	Q	W	F	S	I	D	E	A	T	Q	L	A	D	N	G	L	G	Y	I	D	W	A	S	T	D	Q	G	A	-	-	-	-	-	-	-	-	-	E	P
Fusarium CS3096(FPSE 01703)	L	M	I	G	S	K	Q	P	T	A	V	F	L	S	P	D	E	A	A	E	H	C	R	K	G	A	S	V	W	E	F	A	S	T	G	S	G	K	-	-	-	-	-	-	-	-	-	E	P
Schizosaccharomyces ATCC24843(SPBC24C6.09c)	L	M	V	S	S	K	N	P	Q	P	A	Y	L	S	V	E	E	A	E	H	H	C	K	A	G	A	S	V	W	K	F	A	S	T	D	N	G	E	N	-	-	-	-	-	-	-	-	-	P
Gloeobacter ATCC29082(glr0997)	V	V	V	A	G	K	Q	P	A	L	Q	Y	L	D	M	D	A	A	I	K	H	C	T	K	G	I	G	I	W	D	W	A	S	-	N	D	Q	G	-	-	-	-	-	-	-	-	V	E	P
Nostoc PCC7120(all2567)	V	I	V	A	G	K	Q	P	A	L	Q	F	L	D	M	D	A	A	V	K	H	C	T	K	G	I	G	I	W	E	W	A	S	-	N	D	Q	G	-	-	-	-	-	-	-	-	S	E	P
Nostoc PCC7120(all1483)	V	I	V	A	D	K	Q	K	H	L	Q	F	L	S	I	E	E	A	I	A	H	C	T	K	G	I	G	I	W	D	W	A	S	N	D	H	H	G	Q	-	-	-	-	-	E	P	D	L	P
Synechococcus ATCC27144(syc2013 c)	V	I	V	A	D	K	Q	S	H	L	Q	Y	L	D	A	E	A	A	A	R	H	C	A	K	G	I	G	I	W	D	W	A	S	N	D	-	-	-	-	-	-	-	-	-	Q	G	A	S	P
Rhizobium etli(BCL34 112167)	V	I	V	A	G	K	Q	P	E	P	Q	W	L	S	I	E	E	A	E	A	H	C	K	A	G	A	S	V	W	D	W	A	S	Y	E	E	N	T	-	-	-	-	-	-	-	-	I	A	P
Blastopirellula marina(DSM3645 27618)	V	V	V	A	G	K	H	P	A	P	Q	W	L	T	M	D	A	A	V	K	H	C	T	E	G	I	G	I	W	Q	W	A	S	-	N	D	Q	N	-	-	-	-	-	-	-	-	E	T	P
Marinobacter antarcticus(SAMN05216369 2468)	V	V	I	A	G	K	H	P	A	P	Q	W	L	D	M	D	A	A	A	Q	H	C	A	A	G	I	G	I	W	E	W	A	S	-	N	D	G	D	-	-	-	-	-	-	-	-	Q	A	P
Leptolyngbya antarctica(DCF17 09245)	V	V	I	A	G	K	Y	Q	A	P	Q	W	L	T	M	E	E	A	V	T	H	C	T	A	G	I	G	I	W	D	W	A	S	-	S	D	G	G	-	-	-	-	-	-	-	-	T	E	P
Thermosynechococcus CL 1(FFX45 10945)	V	I	V	S	D	K	Q	L	H	L	Q	Y	L	T	M	D	Q	A	I	I	H	C	T	K	G	V	G	I	W	D	W	A	S	N	D	-	-	-	-	-	-	-	-	-	Q	G	C	E	P
Thermosynechococcus CL 1(FFX45 08400)	A	I	F	A	S	K	T	S	L	P	V	R	T	T	F	A	Q	T	E	Q	A	L	D	D	G	A	V	T	L	Y	E	S	A	A	G	R	A	T	-	-	-	-	-	-	-	-	-	-	-
Pleurocapsa PCC 7327(Ple7327 2870)	V	I	T	A	S	K	S	A	L	P	V	L	T	T	L	E	Q	T	R	Q	A	L	R	D	G	G	V	V	L	H	E	-	T	E	G	K	K	K	-	-	-	-	-	-	-	-	-	-	-
Pleurocapsa PCC 7327(Ple7327 4268)	V	I	V	A	D	K	Q	K	H	L	A	Y	L	T	M	D	E	A	I	K	H	C	S	K	G	I	G	I	W	D	W	A	S	N	D	D	R	G	V	-	-	-	-	-	E	P	D	I	P
Oscillatoriales JSC 12(OsccyDRAFT 2409)	V	I	V	S	D	K	Q	L	H	L	Q	Y	H	D	M	D	A	A	V	R	N	C	T	K	G	I	D	I	W	E	W	A	S	T	D	-	-	-	-	-	-	-	-	-	E	G	V	E	P
Oscillatoriales JSC 12(OsccyDRAFT 4499)	V	I	T	A	S	K	S	P	L	P	I	R	T	T	L	A	Q	T	R	Q	A	L	Q	D	G	G	L	V	L	H	E	-	N	Q	G	R	Q	T	-	-	-	-	-	-	-	-	-	-	-
Oscillatoria PCC 6304(Oscil6304 5661)	L	V	V	V	N	K	N	P	M	P	Q	W	L	S	M	S	E	A	V	A	H	C	R	A	G	A	S	V	W	R	W	A	S	I	D	D	G	V	N	-	-	-	-	-	-	-	-	-	P
Oscillatoria PCC 6304( Oscil6304 4532)	V	I	T	A	S	K	T	P	L	P	I	R	T	T	F	E	Q	T	Q	Q	A	L	Q	D	G	A	V	V	L	Q	E	-	I	P	G	D	K	T	-	-	-	-	-	-	-	-	-	-	-
Aphanothece sacrum(AsFPU1 4117)	V	I	V	A	D	K	Q	K	H	L	Q	F	L	N	M	E	D	A	I	K	H	C	T	K	G	I	G	I	W	E	W	A	G	N	D	D	C	G	T	-	-	-	-	-	E	P	D	L	A
Aphanothece sacrum(AsFPU1 3012)	T	I	T	A	S	K	S	P	L	A	V	R	T	T	L	E	Q	T	R	Q	A	L	Q	D	G	G	V	I	L	H	D	-	S	E	G	K	K	K	-	-	-	-	-	-	-	-	-	-	-
Rubidibacter lacunae(KR51 00005980)	V	I	V	A	D	K	Q	M	H	L	Q	F	M	D	M	D	S	A	V	L	H	C	T	K	G	L	G	I	W	D	W	A	S	N	D	-	-	-	-	-	-	-	-	-	L	G	S	E	P
Rubidibacter lacunae(KR51 00035150)	T	I	T	A	S	K	S	P	L	P	I	R	S	T	C	E	Q	T	R	A	A	L	K	D	G	A	F	V	L	Q	E	-	I	P	G	D	R	L	-	-	-	-	-	-	-	-	-	-	-
Microcoleus PCC 7113(Mic7113 0146)	V	V	V	A	G	K	Q	P	A	L	Q	Y	L	D	M	D	A	A	I	K	H	C	T	A	G	V	G	I	W	E	W	A	S	-	N	D	Q	N	-	-	-	-	-	-	-	-	S	E	P
Microcoleus PCC 7113(Mic7113 2977)	V	I	T	A	S	K	S	P	L	P	I	R	T	T	F	A	Q	T	R	E	G	L	Q	N	G	A	V	V	L	H	E	-	V	E	G	G	K	Q	-	-	-	-	-	-	-	-	-	-	-
Bifidobacterium DSM 10140(Balat 0971)	A	I	F	A	G	K	Q	P	A	A	T	W	I	T	L	D	E	V	R	A	E	L	E	A	G	A	A	E	W	K	W	A	S	N	A	K	S	N	-	-	-	-	-	-	-	-	D	E	V
Lactobacillus pentosus(KCA1)	L	I	I	A	S	K	H	P	R	P	Q	W	F	T	M	D	E	A	K	H	L	V	R	D	G	L	G	V	V	D	W	A	S	T	D	N	G	E	-	-	-	-	-	-	-	-	-	E	P
cyanobacterium endosymbiont of Epithemia turgida(ETSB 0044)	V	I	V	S	D	K	Q	K	H	L	Q	Y	L	D	I	E	K	A	I	E	H	C	T	K	G	I	G	I	W	D	W	A	S	N	D	D	C	G	T	-	-	-	-	-	E	L	D	S	P
Phaeodactylum tricornutum(PHATRDRAFT 36257)	I	V	V	A	G	K	H	P	S	H	Q	W	L	T	P	A	E	A	S	E	H	C	T	E	G	I	G	I	W	K	W	A	S	N	D	I	G	R	-	-	-	-	-	-	-	-	-	E	P
Marinobacter adhaerens(HP15 3365)	C	M	V	I	P	K	R	E	R	P	C	V	F	D	T	R	E	A	E	L	L	A	R	H	G	A	L	V	V	D	E	D	T	S	S	G	E	P	-	-	-	-	-	-	-	-	-	-	-
Bradyrhizobiaceae bacterium(CFE29 01405)	V	I	V	A	G	K	Q	P	A	P	Q	W	L	S	M	P	A	A	E	V	H	C	R	D	G	I	G	I	W	T	W	A	G	-	T	E	G	A	-	-	-	-	-	-	-	-	D	E	P
Shewanella algae(BFS86 16920)	I	L	V	A	G	K	K	E	L	P	Q	W	L	S	L	D	E	A	R	K	Q	A	K	E	G	V	M	V	W	D	F	A	S	D	E	N	-	-	-	-	-	-	-	-	-	-	-	-	P
Clostridium acetobutylicum(CA C1343)	L	L	V	T	S	K	H	P	R	Q	Q	W	L	T	M	D	Q	A	V	K	H	V	E	Q	G	I	S	I	W	D	W	A	S	N	D	K	G	Q	-	-	-	-	-	-	-	-	-	E	P
Pseudomonas putida ATCC700007(Pput 2459)	V	I	V	A	G	K	Q	M	E	W	Q	W	L	D	C	E	A	A	A	V	H	C	Q	S	G	I	G	R	W	G	W	A	C	H	D	D	-	-	-	-	-	-	-	-	-	-	E	M	P
Nocardia farcinica IFM0152(NFA 13300)	V	V	V	A	G	K	Q	P	Q	E	D	W	L	S	V	E	Q	A	A	V	H	C	A	R	G	L	G	I	W	E	W	A	C	H	N	D	D	P	G	-	-	-	-	-	-	-	T	T	P
Magnaporthe oryzae(OOW P131scaffold01659g7)	L	M	I	G	S	K	Q	P	T	R	V	Y	L	S	P	D	E	A	A	E	H	C	K	A	G	A	G	I	F	H	F	A	S	T	P	A	E	N	G	G	D	K	T	K	S	T	A	D	P
Penicillium CECT20795(PDIP 74840)	L	M	V	G	S	K	Q	P	T	P	V	Y	L	T	P	K	E	A	E	S	H	C	R	A	G	A	S	I	W	K	F	C	S	T	D	D	G	V	N	-	-	-	-	-	-	-	-	-	P
Collimonas arenae(CAter282 2297)	V	I	V	A	G	K	Q	P	E	M	Q	W	L	D	M	T	A	A	L	Q	H	C	A	A	G	I	G	I	W	E	W	A	S	-	N	D	K	G	-	-	-	-	-	-	-	-	G	E	P
Pantoea JKS000250(BY447 1998)	V	I	V	A	G	K	Q	P	A	P	Q	W	L	D	M	A	S	A	V	T	H	C	E	A	G	M	G	E	W	R	W	A	G	T	T	P	E	N	-	-	-	-	-	-	-	-	E	Q	P
Burkholderia JKS000303(BX604 5059)	V	I	V	A	G	K	Q	P	A	P	Q	W	L	D	L	D	A	A	I	R	H	C	S	A	G	A	G	I	W	E	W	A	G	-	N	D	G	D	-	-	-	-	-	-	-	-	G	E	P
Neurospora ATCC24698(NCU06123)	V	I	V	A	D	K	Q	E	H	L	Q	Y	L	S	M	D	D	A	T	I	H	C	T	K	G	I	G	I	W	P	Q	F	S	S	D	-	-	-	-	-	-	-	-	-	R	G	E	E	P
Rhizophagus DAOM181602(GLOIN 2v1537931)	L	I	I	G	S	K	N	P	T	P	V	W	L	S	P	E	E	A	E	N	H	C	I	A	G	A	S	V	W	K	F	A	S	T	D	D	G	L	D	-	-	-	-	-	-	-	-	-	P
PantoeaICBG 1758(C1Y41 03365)	V	I	V	A	G	K	Q	P	S	P	Q	W	L	D	I	D	S	A	I	A	H	C	E	A	G	M	G	I	W	Q	W	A	S	C	T	D	E	-	-	-	-	-	-	-	-	-	-	-	P
Rhynchosporium secalis(RSE6 07399)	V	I	V	A	D	K	Q	D	H	L	Q	F	L	S	M	D	E	A	V	Q	H	C	T	K	G	L	G	I	W	D	W	A	S	N	D	-	-	-	-	-	-	-	-	-	Q	G	E	D	P
Nostoc PCC 7120(alr1850)	V	I	T	T	S	K	S	P	L	P	I	R	T	S	F	A	Q	T	R	Q	G	L	E	D	G	A	V	V	L	H	E	-	I	A	G	G	K	T	-	-	-	-	-	-	-	-	-	-	-
Synechocystis PCC6803(slr0453)	R	F	V	S	-	-	-	-	-	-	-	V	I	D	L	L	K	L	Q	P	E	S	E	H	P	H	G	L	S	D	R	D	F	D	S	L	F	T	T	-	-	D	K	P	I	I	F	N	F
Leptolyngbya(BST81 03000)	R	F	I	N	-	-	-	-	-	-	-	V	I	D	L	F	K	L	Q	P	E	I	E	H	P	H	G	L	S	D	R	D	F	D	S	L	F	T	L	-	-	D	K	P	I	I	F	N	F
Methylococcus capsulatus(MAE 34870 )	R	F	I	N	-	-	-	-	-	-	-	V	V	D	L	F	K	L	Q	P	E	S	E	H	P	H	G	L	S	D	K	D	F	D	S	L	F	T	R	-	-	D	K	P	V	I	F	N	F
Cyanothece PCC 7425(Cyan7425 1849 )	R	F	I	N	-	-	-	-	-	-	-	V	I	D	L	F	M	L	Q	P	S	S	E	H	P	H	G	L	S	D	N	D	F	D	S	L	F	T	L	-	-	D	K	P	I	I	F	N	F
Microcystis NIES843(MAE 34870)	R	F	I	N	-	-	-	-	-	-	-	V	V	D	L	F	K	L	Q	S	E	S	E	H	P	H	G	L	S	E	R	D	F	D	S	L	F	T	T	-	-	D	K	P	I	I	F	N	F
Calothrix NIES3974(NIES3974 07360)	R	F	I	N	-	-	-	-	-	-	-	V	V	D	L	F	K	L	Q	P	S	S	E	H	P	H	G	L	S	D	R	D	F	D	S	L	F	T	T	-	-	N	K	P	I	I	F	N	F
Thermosynechococcus sBP-1(tll 1186)	R	Y	I	N	-	-	-	-	-	-	-	V	V	D	L	F	K	L	Q	P	E	T	E	H	P	H	G	L	S	D	R	D	F	D	S	L	F	T	L	-	-	D	R	P	I	I	F	N	F
Gloeothece PCC7424(PCC7424 3782)	R	F	I	N	-	-	-	-	-	-	-	V	V	D	L	F	K	L	Q	S	E	S	E	H	P	H	G	L	S	E	W	D	F	D	S	L	F	T	H	-	-	D	K	P	I	I	F	N	F
Halothece PCC7418(PCC7418 2870)	R	F	I	N	-	-	-	-	-	-	-	V	V	D	L	Y	K	L	Q	S	E	Q	E	H	S	H	G	L	S	N	T	D	F	D	D	L	F	T	P	-	-	D	K	P	V	I	F	N	F
Synechocystis PCC6803(sll0529)	V	S	V	I	N	P	R	R	L	Y	R	P	H	D	V	Q	W	Q	D	C	S	E	A	D	S	G	F	L	S	D	A	E	F	T	E	L	F	G	G	-	-	D	A	L	I	G	V	T	G
Rippkaea PCC8801(PCC8801 1677)	V	S	V	I	N	P	R	R	L	Y	R	P	H	D	V	A	W	E	T	C	T	E	K	D	S	H	F	L	D	D	E	G	F	E	N	L	F	G	G	-	-	D	A	L	I	G	V	T	G
Gloeothece PCC7424(PCC7424 3248)	V	S	V	I	N	P	R	R	L	Y	R	P	D	D	V	M	W	H	T	C	T	E	A	D	S	H	F	L	D	D	E	G	F	E	R	L	F	G	G	-	-	D	A	L	I	G	V	T	G
Nostoc ATCC 29411(Nos7524 2031)	V	S	V	I	N	P	R	R	L	Y	R	P	H	D	V	A	W	D	T	C	S	E	A	D	G	N	F	I	D	D	A	K	F	A	E	L	F	D	G	-	-	D	A	L	I	G	V	T	G
Synechococcus PCC 7942(Synpcc7942 2080)	R	F	V	N	-	-	-	-	-	-	-	V	V	D	L	F	R	L	Q	P	D	T	E	H	P	H	G	L	S	D	R	D	F	D	S	L	F	T	V	-	-	D	K	P	I	I	F	N	F
Lactobacillus reuteri(HMPREF0538 20863)	R	Y	I	N	-	-	-	-	-	-	-	I	I	E	I	M	R	L	M	N	T	D	K	N	P	E	G	L	T	D	A	E	F	N	S	Y	F	T	T	-	-	D	K	P	V	I	F	A	W
Fusarium CS3096(FPSE 01703)	R	V	V	N	-	-	-	-	-	-	-	V	T	D	L	M	V	L	A	A	E	S	R	H	P	H	A	L	S	R	A	D	F	F	D	M	F	T	E	-	-	D	K	A	I	C	F	N	Y
Schizosaccharomyces ATCC24843(SPBC24C6.09c)	R	V	I	N	-	-	-	-	-	-	-	V	T	D	L	M	V	L	S	-	-	S	L	H	P	H	G	M	N	P	A	E	F	D	S	L	F	T	K	-	-	D	R	H	V	H	F	N	Y
Gloeobacter ATCC29082(glr0997)	R	V	I	N	-	-	-	-	-	-	-	V	V	N	L	M	K	L	Q	P	E	S	E	H	P	H	G	L	S	D	K	D	F	D	S	I	F	T	P	-	-	D	K	P	V	V	F	A	F
Nostoc PCC7120(all2567)	R	V	V	N	-	-	-	-	-	-	-	V	V	D	L	M	T	L	Q	P	K	T	E	H	P	H	G	L	N	P	K	D	F	E	T	I	F	T	T	-	-	D	K	P	I	I	F	A	F
Nostoc PCC7120(all1483)	R	F	I	N	-	-	-	-	-	-	-	V	V	D	L	Y	K	L	Q	P	D	T	E	H	P	H	G	L	S	D	W	D	F	D	S	L	F	T	T	-	-	D	K	P	V	I	F	N	F
Synechococcus ATCC27144(syc2013 c)	R	F	V	N	-	-	-	-	-	-	-	V	V	D	L	F	R	L	Q	P	D	T	E	H	P	H	G	L	S	D	R	D	F	D	S	L	F	T	V	-	-	D	K	P	I	I	F	N	F
Rhizobium etli(BCL34 112167)	R	T	V	N	-	-	-	-	-	-	-	V	V	D	L	L	A	L	Q	D	P	E	Q	H	P	H	G	I	D	N	A	A	F	D	R	I	F	T	K	-	-	D	K	P	V	V	F	A	Y
Blastopirellula marina(DSM3645 27618)	R	V	V	N	-	-	-	-	-	-	-	V	V	D	L	M	R	L	Q	P	H	S	E	H	P	H	G	L	S	D	V	D	F	D	E	L	F	T	K	-	-	D	K	P	V	I	F	A	F
Marinobacter antarcticus(SAMN05216369 2468)	R	V	V	N	-	-	-	-	-	-	-	V	V	D	L	M	R	L	Q	P	Q	T	E	H	P	H	G	M	N	G	Q	D	F	D	E	L	F	T	T	-	-	N	K	P	V	I	F	A	F
Leptolyngbya antarctica(DCF17 09245)	R	V	V	N	-	-	-	-	-	-	-	V	V	D	L	M	R	L	Q	P	E	R	E	H	P	H	G	L	S	D	Q	A	F	D	A	L	F	T	E	-	-	D	K	P	V	I	F	A	F
Thermosynechococcus CL 1(FFX45 10945)	R	Y	I	N	-	-	-	-	-	-	-	V	V	D	L	F	K	L	Q	P	E	T	E	H	P	H	G	L	S	D	R	D	F	D	S	L	F	T	L	-	-	D	R	P	I	I	F	N	F
Thermosynechococcus CL 1(FFX45 08400)	V	S	V	I	N	P	R	R	L	Y	R	P	T	D	V	A	W	Q	T	C	A	E	P	D	G	G	F	A	D	E	A	T	F	Q	R	L	F	G	G	-	-	D	A	L	L	G	V	T	G
Pleurocapsa PCC 7327(Ple7327 2870)	V	S	V	I	S	P	R	R	L	Y	R	P	D	D	V	A	W	Q	G	S	A	Q	P	D	S	H	F	L	D	D	E	G	F	E	R	L	F	G	G	-	-	D	A	L	I	G	V	T	G
Pleurocapsa PCC 7327(Ple7327 4268)	R	F	I	N	-	-	-	-	-	-	-	V	V	D	L	F	K	L	Q	S	D	T	E	H	P	H	G	L	S	N	R	D	F	D	T	L	F	T	P	-	-	D	K	P	V	I	F	N	F
Oscillatoriales JSC 12(OsccyDRAFT 2409)	R	F	I	N	-	-	-	-	-	-	-	V	I	D	L	F	K	L	Q	P	A	T	E	H	P	H	G	M	T	D	N	D	F	D	S	L	F	T	L	-	-	D	K	P	I	I	F	N	F
Oscillatoriales JSC 12(OsccyDRAFT 4499)	V	S	V	I	S	P	R	R	L	Y	R	P	A	D	V	A	W	E	I	C	S	E	P	D	S	G	F	I	D	D	A	T	F	D	R	F	F	S	G	-	-	D	A	L	I	G	V	T	G
Oscillatoria PCC 6304(Oscil6304 5661)	R	V	V	N	-	-	-	-	-	-	-	V	T	D	L	L	I	L	E	E	K	S	T	H	P	H	G	L	D	A	D	M	F	D	A	L	F	T	S	-	-	D	R	P	V	I	V	N	F
Oscillatoria PCC 6304( Oscil6304 4532)	V	S	V	V	S	P	R	R	L	Y	R	P	H	D	V	A	W	D	T	C	S	Q	A	D	G	G	F	L	D	D	A	G	F	E	K	F	F	G	G	-	-	D	A	L	I	G	V	T	G
Aphanothece sacrum(AsFPU1 4117)	R	F	V	N	-	-	-	-	-	-	-	V	V	D	L	F	K	L	Q	D	H	S	E	H	P	H	G	L	S	D	W	D	F	D	S	L	F	T	K	-	-	D	K	P	I	I	F	N	F
Aphanothece sacrum(AsFPU1 3012)	V	S	V	I	N	P	R	R	L	Y	R	P	H	D	V	A	W	E	T	C	T	E	K	D	S	H	F	L	D	D	E	G	F	E	K	M	F	S	G	-	-	D	A	L	I	G	V	T	G
Rubidibacter lacunae(KR51 00005980)	R	F	I	N	-	-	-	-	-	-	-	V	V	D	L	F	K	L	Q	P	D	T	E	H	P	H	G	L	S	D	R	D	F	D	S	L	F	T	L	-	-	D	K	P	I	I	F	N	F
Rubidibacter lacunae(KR51 00035150)	V	S	V	V	S	P	R	R	L	Y	R	P	S	D	V	A	W	Q	S	C	S	E	Q	D	S	G	F	L	D	D	V	G	F	G	A	L	F	D	G	-	-	D	A	L	I	G	V	T	G
Microcoleus PCC 7113(Mic7113 0146)	R	V	V	N	-	-	-	-	-	-	-	V	V	D	L	M	K	L	Q	P	E	T	E	H	P	H	G	L	N	D	K	D	F	D	S	I	F	T	P	-	-	D	K	P	V	I	F	A	Y
Microcoleus PCC 7113(Mic7113 2977)	V	S	V	I	N	P	R	R	L	Y	R	P	H	D	V	A	W	D	T	C	S	E	S	D	S	G	F	L	D	D	A	G	F	A	G	L	F	D	G	-	-	D	A	L	I	G	V	T	G
Bifidobacterium DSM 10140(Balat 0971)	K	V	V	N	-	-	-	-	-	-	-	V	V	D	L	I	K	L	Q	S	S	K	E	N	D	E	A	M	S	D	E	D	F	A	D	L	F	T	A	-	-	D	K	P	V	L	F	A	Y
Lactobacillus pentosus(KCA1)	R	F	I	N	-	-	-	-	-	-	-	V	V	D	L	L	K	L	K	K	D	D	-	-	P	R	G	L	S	D	A	E	F	D	A	F	F	T	K	-	-	D	K	P	V	I	F	A	Y
cyanobacterium endosymbiont of Epithemia turgida(ETSB 0044)	R	F	I	N	-	-	-	-	-	-	-	V	V	D	L	F	K	L	Q	P	E	R	E	H	P	H	G	L	S	D	W	D	F	D	N	L	F	T	K	-	-	D	K	P	I	I	F	N	F
Phaeodactylum tricornutum(PHATRDRAFT 36257)	R	F	I	N	-	-	-	-	-	-	-	V	V	D	L	M	K	L	T	N	T	S	H	H	P	H	G	L	S	N	E	K	F	D	S	L	F	T	T	-	-	D	K	P	V	L	F	D	F
Marinobacter adhaerens(HP15 3365)	V	Y	I	Q	E	-	-	-	-	-	-	P	G	R	F	R	Q	P	R	D	T	M	E	A	Q	V	C	L	S	E	F	E	R	E	R	L	F	P	H	R	I	R	R	R	V	A	L	T	H
Bradyrhizobiaceae bacterium(CFE29 01405)	R	V	V	N	-	-	-	-	-	-	-	V	V	D	L	M	S	L	Q	P	R	E	E	H	P	H	G	L	S	E	K	D	F	D	R	I	F	T	R	-	-	D	R	P	V	I	F	A	Y
Shewanella algae(BFS86 16920)	R	F	V	S	-	-	-	-	-	-	-	V	T	E	L	H	S	S	G	L	G	S	L	K	F	Q	E	K	-	P	W	L	M	D	E	I	F	T	E	-	-	D	K	G	V	V	F	N	Y
Clostridium acetobutylicum(CA C1343)	R	F	V	N	-	-	-	-	-	-	-	V	V	D	M	M	K	L	L	P	E	N	E	H	P	H	G	L	S	D	K	D	Y	N	A	L	F	T	T	-	-	D	K	P	V	I	F	A	F
Pseudomonas putida ATCC700007(Pput 2459)	R	V	V	N	-	-	-	-	-	-	-	V	V	D	L	M	A	L	Q	L	S	Q	Q	H	P	H	G	L	S	D	S	D	F	N	G	L	F	T	E	-	-	D	R	P	V	I	F	A	F
Nocardia farcinica IFM0152(NFA 13300)	R	V	I	N	-	-	-	-	-	-	-	V	V	D	L	M	R	L	L	P	A	E	E	H	P	H	G	L	P	D	R	E	F	D	T	L	F	T	T	-	-	A	S	P	I	I	F	A	F
Magnaporthe oryzae(OOW P131scaffold01659g7)	R	M	I	N	-	-	-	-	-	-	-	V	T	D	L	M	I	L	I	P	E	S	R	H	P	H	S	L	S	D	D	K	F	E	E	L	F	T	A	-	-	D	K	P	V	L	F	N	Y
Penicillium CECT20795(PDIP 74840)	C	V	I	N	-	-	-	-	-	-	-	V	T	D	L	M	I	L	E	N	E	G	V	H	P	H	A	L	S	T	E	A	F	D	T	L	F	T	P	-	-	D	K	P	I	H	F	N	Y
Collimonas arenae(CAter282 2297)	R	V	I	N	-	-	-	-	-	-	-	V	V	D	L	M	R	L	Q	P	K	S	A	H	P	H	G	L	D	D	R	D	F	D	E	L	F	T	V	-	-	D	K	P	V	I	F	A	Y
Pantoea JKS000250(BY447 1998)	R	V	V	N	-	-	-	-	-	-	-	V	V	D	L	L	A	L	Q	P	Q	D	K	H	P	H	G	K	S	D	A	E	F	D	A	L	F	T	Q	-	-	D	K	P	V	I	F	A	F
Burkholderia JKS000303(BX604 5059)	R	V	V	N	-	-	-	-	-	-	-	V	V	D	L	M	T	L	E	P	A	D	V	H	P	H	G	L	S	D	A	D	F	D	A	M	F	T	T	-	-	N	R	P	V	I	F	A	H
Neurospora ATCC24698(NCU06123)	R	C	V	N	-	-	-	-	-	-	-	C	V	D	L	F	K	L	I	S	H	D	E	H	P	H	G	L	T	D	A	E	W	I	S	L	F	T	D	-	-	N	R	P	I	I	F	N	F
Rhizophagus DAOM181602(GLOIN 2v1537931)	R	V	A	N	-	-	-	-	-	-	-	V	T	D	L	M	I	L	P	G	N	G	S	H	P	H	S	L	D	N	E	A	F	E	S	L	F	T	N	-	-	D	K	P	I	I	F	N	F
PantoeaICBG 1758(C1Y41 03365)	R	V	V	N	-	-	-	-	-	-	-	V	V	D	L	M	A	L	Q	S	D	E	Q	H	P	H	G	K	S	E	A	E	F	E	H	L	F	T	A	-	-	D	K	P	V	I	F	A	F
Rhynchosporium secalis(RSE6 07399)	R	F	V	N	-	-	-	-	-	-	-	V	V	D	L	F	K	L	I	S	E	V	D	H	P	H	G	M	S	D	V	E	W	K	A	V	F	T	D	-	-	D	R	P	I	I	F	N	F
Nostoc PCC 7120(alr1850)	V	S	I	I	N	P	R	R	L	Y	R	S	H	D	V	A	W	D	T	C	S	E	A	D	N	G	F	I	D	D	A	K	F	A	E	L	F	A	G	-	-	D	A	L	I	G	V	T	G
Synechocystis PCC6803(slr0453)	N	T	P	M	D	L	A	I	Q	N	Q	I	D	R	F	S	L	A	I	D	V	I	D	R	L	P	-	-	-	-	-	-	-	-	Q	L	R	V	A	G	A	H	I	K	E	M	L	K	D
Leptolyngbya(BST81 03000)	N	T	P	L	D	L	A	I	C	N	Q	V	D	R	F	S	I	A	I	D	V	I	D	R	I	P	-	-	-	-	-	-	-	-	K	L	K	V	A	G	A	H	I	K	E	M	L	K	D
Methylococcus capsulatus(MAE 34870 )	N	T	P	L	E	L	A	I	N	N	Q	I	D	R	F	S	L	A	I	D	V	I	D	R	I	P	-	-	-	-	-	-	-	-	E	I	A	V	S	G	A	H	A	K	A	R	F	R	K
Cyanothece PCC 7425(Cyan7425 1849 )	N	T	P	L	D	L	A	I	Q	N	Q	I	D	R	F	S	I	A	I	D	V	I	D	R	I	H	-	-	-	-	-	-	-	-	R	L	K	V	A	G	A	H	V	K	E	S	L	K	N
Microcystis NIES843(MAE 34870)	N	T	P	L	E	L	A	I	R	N	Q	V	D	R	F	H	L	V	I	D	V	I	D	R	V	P	-	-	-	-	-	-	-	-	K	L	G	S	A	A	G	H	V	K	E	R	M	K	N
Calothrix NIES3974(NIES3974 07360)	N	T	P	L	E	L	A	I	N	N	Q	I	D	R	F	S	L	A	M	D	V	I	D	R	V	P	-	-	-	-	-	-	-	-	S	L	Q	V	T	G	A	H	A	K	E	A	F	R	N
Thermosynechococcus sBP-1(tll 1186)	N	T	P	L	E	L	A	I	N	N	E	I	D	R	F	S	L	A	I	D	A	I	D	R	L	P	-	-	-	-	-	-	-	-	E	L	Q	V	A	G	A	H	A	K	E	K	F	R	N
Gloeothece PCC7424(PCC7424 3782)	N	T	P	L	E	L	A	I	R	N	Q	V	D	R	F	N	L	V	I	D	V	I	D	R	V	P	-	-	-	-	-	-	-	-	K	L	G	S	A	A	A	Y	V	K	E	R	M	K	N
Halothece PCC7418(PCC7418 2870)	N	T	P	L	E	L	A	I	R	N	Q	I	D	R	F	N	L	V	I	D	V	I	E	R	V	P	-	-	-	-	-	-	-	-	K	L	R	S	A	A	A	Y	V	K	E	R	M	Q	N
Synechocystis PCC6803(sll0529)	A	S	A	G	Q	L	M	A	Y	N	G	L	T	A	Q	A	L	G	D	R	A	K	A	L	L	P	-	-	-	-	-	-	-	-	-	-	-	-	-	-	-	-	-	-	-	-	-	-	-
Rippkaea PCC8801(PCC8801 1677)	A	S	A	G	E	I	M	A	F	N	G	L	T	A	E	A	L	S	K	R	A	V	E	L	L	S	-	-	-	-	-	-	-	-	-	-	-	-	-	-	-	-	-	-	-	-	-	-	-
Gloeothece PCC7424(PCC7424 3248)	A	S	A	G	E	I	M	A	F	N	G	L	T	A	E	A	L	T	K	R	A	L	S	L	V	G	-	-	-	-	-	-	-	-	-	-	-	-	-	-	-	-	-	-	-	-	-	-	-
Nostoc ATCC 29411(Nos7524 2031)	A	S	A	G	E	L	M	A	F	N	G	L	T	A	E	A	L	T	K	R	A	I	E	L	V	H	-	-	-	-	-	-	-	-	-	-	-	-	-	-	-	-	-	-	-	-	-	-	-
Synechococcus PCC 7942(Synpcc7942 2080)	N	T	P	L	E	L	A	I	R	N	Q	V	D	R	F	N	L	A	I	D	V	I	D	R	V	P	-	-	-	-	-	-	-	-	H	L	R	D	R	G	A	H	V	K	E	W	L	K	D
Lactobacillus reuteri(HMPREF0538 20863)	T	T	P	F	D	M	R	V	L	N	E	L	D	R	F	H	L	A	K	D	A	I	Q	S	V	P	-	-	-	-	-	-	-	-	G	Y	E	Q	K	S	A	A	F	V	A	K	M	D	N
Fusarium CS3096(FPSE 01703)	T	T	P	F	D	M	M	L	L	N	W	V	S	R	F	D	V	A	K	R	A	L	K	G	A	A	E	T	N	-	-	-	-	D	K	I	K	A	K	L	D	E	T	L	K	K	I	D	D
Schizosaccharomyces ATCC24843(SPBC24C6.09c)	T	T	P	F	N	M	M	M	C	N	N	T	S	R	Y	H	V	A	R	M	A	L	Q	H	A	L	H	N	-	-	-	-	-	P	T	V	A	V	N	C	N	M	L	C	A	K	Y	A	W
Gloeobacter ATCC29082(glr0997)	T	T	P	F	D	M	V	V	M	N	D	L	D	R	F	N	L	A	D	D	V	I	D	R	V	P	-	-	-	-	-	-	-	-	R	L	R	Y	T	A	A	H	V	K	Q	M	L	H	D
Nostoc PCC7120(all2567)	T	T	P	F	D	M	V	V	L	N	D	L	D	R	F	H	L	V	M	D	V	I	D	R	V	P	-	-	-	-	-	-	-	-	K	L	G	Y	K	A	A	Y	V	K	Q	Q	L	Q	D
Nostoc PCC7120(all1483)	N	T	P	L	E	L	A	I	N	N	Q	V	D	R	F	N	L	V	I	D	V	I	D	R	V	P	-	-	-	-	-	-	-	-	K	L	G	S	A	A	V	Y	V	R	E	R	M	K	K
Synechococcus ATCC27144(syc2013 c)	N	T	P	L	E	L	A	I	R	N	Q	V	D	R	F	N	L	A	I	D	V	I	D	R	V	P	-	-	-	-	-	-	-	-	H	L	R	D	R	G	A	H	V	K	E	W	L	K	D
Rhizobium etli(BCL34 112167)	T	T	P	F	D	M	T	V	L	N	E	L	D	R	F	H	L	A	L	G	A	I	A	R	V	P	-	-	-	-	-	-	-	-	G	L	A	E	K	V	P	D	V	A	N	R	L	R	E
Blastopirellula marina(DSM3645 27618)	T	T	P	F	D	M	T	V	L	N	D	L	D	R	Y	H	L	V	M	D	V	I	D	R	V	P	-	-	-	-	-	-	-	-	K	T	G	E	K	G	V	Y	L	K	Q	Q	L	E	D
Marinobacter antarcticus(SAMN05216369 2468)	T	T	P	F	D	M	T	V	L	N	E	M	D	R	F	H	L	V	M	D	T	I	D	R	L	P	-	-	-	-	-	-	-	-	Q	T	G	D	K	G	L	A	L	K	R	R	L	K	E
Leptolyngbya antarctica(DCF17 09245)	T	T	P	F	D	M	T	V	L	N	D	L	D	R	F	H	L	A	M	D	A	I	N	R	L	P	-	-	-	-	-	-	-	-	Q	L	G	E	Q	G	S	S	L	K	Q	Q	L	Q	A
Thermosynechococcus CL 1(FFX45 10945)	N	T	P	L	E	L	A	I	N	N	E	I	D	R	F	S	L	A	I	D	A	I	D	R	L	P	-	-	-	-	-	-	-	-	G	L	Q	V	A	G	A	H	A	K	E	K	F	R	N
Thermosynechococcus CL 1(FFX45 08400)	A	S	P	A	E	L	M	A	Y	N	G	L	T	P	E	A	I	C	D	R	A	R	S	L	L	K	-	-	-	-	-	-	-	-	-	-	-	-	-	-	-	-	-	-	-	-	-	-	-
Pleurocapsa PCC 7327(Ple7327 2870)	A	S	A	S	Q	V	M	A	Y	N	G	L	T	A	E	N	L	A	K	R	A	V	E	L	I	G	-	-	-	-	-	-	-	-	-	-	-	-	-	-	-	-	-	-	-	-	-	-	-
Pleurocapsa PCC 7327(Ple7327 4268)	N	T	P	L	E	L	A	I	E	N	Q	I	D	R	F	N	L	V	I	D	V	I	D	R	V	P	-	-	-	-	-	-	-	-	K	L	Q	S	A	A	A	H	A	K	E	R	M	K	N
Oscillatoriales JSC 12(OsccyDRAFT 2409)	N	T	P	M	E	L	A	I	Q	N	E	I	D	R	Y	S	L	A	I	D	V	I	D	R	V	P	-	-	-	-	-	-	-	-	R	L	K	V	A	G	A	H	A	K	E	L	F	K	D
Oscillatoriales JSC 12(OsccyDRAFT 4499)	A	S	P	G	E	L	M	A	L	N	G	I	T	P	E	K	L	A	K	R	A	I	E	L	V	G	-	-	-	-	-	-	-	-	-	-	-	-	-	-	-	-	-	-	-	-	-	-	-
Oscillatoria PCC 6304(Oscil6304 5661)	T	T	P	F	D	M	L	V	R	N	H	A	S	R	Y	H	L	I	M	Q	A	I	R	L	A	A	A	Y	N	-	-	-	-	P	R	V	A	A	Q	A	N	E	R	V	S	Q	Y	E	Y
Oscillatoria PCC 6304( Oscil6304 4532)	A	S	A	T	Q	I	M	E	F	N	G	L	T	P	E	A	L	A	K	R	G	T	E	L	V	S	-	-	-	-	-	-	-	-	-	-	-	-	-	-	-	-	-	-	-	-	-	-	-
Aphanothece sacrum(AsFPU1 4117)	N	T	P	L	E	L	A	I	N	N	Q	I	D	R	F	N	L	V	I	D	V	I	D	R	V	P	-	-	-	-	-	-	-	-	K	L	G	S	A	A	A	Y	V	R	E	R	M	K	N
Aphanothece sacrum(AsFPU1 3012)	A	S	A	G	E	I	M	A	F	N	G	L	T	A	E	A	L	S	K	R	A	V	E	L	V	S	-	-	-	-	-	-	-	-	-	-	-	-	-	-	-	-	-	-	-	-	-	-	-
Rubidibacter lacunae(KR51 00005980)	N	T	P	L	E	L	A	I	R	N	N	I	D	R	F	S	L	A	I	D	A	I	D	R	I	P	-	-	-	-	-	-	-	-	H	L	R	V	A	G	A	H	A	K	E	K	F	L	N
Rubidibacter lacunae(KR51 00035150)	S	S	A	A	Q	I	M	A	F	N	G	L	T	A	E	N	L	A	E	R	A	T	V	L	L	-	-	-	-	-	-	-	-	-	-	-	-	-	-	-	-	-	-	-	-	-	-	-	-
Microcoleus PCC 7113(Mic7113 0146)	S	T	P	F	D	M	V	V	R	N	D	M	D	R	F	H	L	V	M	D	V	I	D	R	V	P	-	-	-	-	-	-	-	-	G	L	Q	Y	I	G	A	H	V	K	Q	K	L	H	D
Microcoleus PCC 7113(Mic7113 2977)	A	S	A	G	E	L	M	A	F	N	G	I	T	A	E	A	L	T	K	R	A	I	E	L	V	H	-	-	-	-	-	-	-	-	-	-	-	-	-	-	-	-	-	-	-	-	-	-	-
Bifidobacterium DSM 10140(Balat 0971)	T	T	P	F	D	M	V	R	V	N	D	M	D	R	Y	A	L	Q	A	K	A	L	E	L	I	D	-	-	-	-	-	-	-	-	-	-	A	D	K	Y	A	D	K	I	N	E	L	N	E
Lactobacillus pentosus(KCA1)	T	T	P	F	D	M	R	V	R	N	E	L	D	R	F	H	L	V	K	A	A	L	L	A	T	P	-	-	-	-	-	-	-	-	A	Y	A	E	K	G	A	H	V	I	Q	E	M	N	D
cyanobacterium endosymbiont of Epithemia turgida(ETSB 0044)	N	T	P	L	E	L	A	M	N	N	Q	V	D	R	F	N	L	V	I	D	V	I	H	R	V	S	-	-	-	-	-	-	-	-	K	L	G	S	A	A	A	Y	V	H	E	H	M	K	N
Phaeodactylum tricornutum(PHATRDRAFT 36257)	S	T	P	F	D	G	C	V	M	N	G	V	D	R	F	H	L	V	I	D	I	C	N	I	I	E	H	H	C	R	T	V	T	E	K	T	R	W	L	A	P	Y	V	S	Q	D	M	R	Q
Marinobacter adhaerens(HP15 3365)	L	N	E	A	G	M	L	F	A	N	G	C	S	W	G	H	A	L	A	A	C	A	S	V	M	D	-	-	-	-	-	-	-	-	-	-	-	-	-	-	-	-	-	-	-	K	P	P	G
Bradyrhizobiaceae bacterium(CFE29 01405)	T	T	P	F	D	M	V	V	L	N	G	L	D	R	F	S	L	A	T	E	A	I	D	R	L	P	-	-	-	-	-	-	-	-	Q	L	A	A	A	G	A	L	A	R	R	T	F	Q	A
Shewanella algae(BFS86 16920)	T	T	P	F	D	M	G	V	R	N	G	T	S	R	Y	H	L	V	I	D	M	A	Y	K	L	F	Q	Q	G	-	-	-	-	V	I	D	E	T	R	H	V	A	I	T	T	D	M	L	Q
Clostridium acetobutylicum(CA C1343)	T	T	P	F	D	M	R	V	Q	N	K	L	D	R	F	N	L	V	K	D	V	V	E	N	L	P	-	-	-	-	-	-	-	-	Q	L	G	N	R	G	A	H	L	V	Q	L	M	N	D
Pseudomonas putida ATCC700007(Pput 2459)	T	T	P	F	D	M	A	V	I	N	N	L	D	R	Y	Q	L	L	L	D	V	F	E	R	V	P	-	-	-	-	-	-	-	-	R	L	Q	P	Q	L	E	Q	A	R	A	R	Y	W	A
Nocardia farcinica IFM0152(NFA 13300)	T	T	P	F	D	M	V	M	L	N	D	L	D	R	Y	H	L	V	M	D	V	I	D	R	V	P	-	-	-	-	-	-	-	-	G	L	R	E	T	A	A	G	L	R	Q	E	M	V	D
Magnaporthe oryzae(OOW P131scaffold01659g7)	T	T	P	F	D	M	M	L	A	N	C	V	S	R	F	H	L	A	R	R	A	I	R	A	A	S	S	S	S	-	-	-	-	A	V	D	K	N	K	L	D	Q	V	L	K	E	I	Q	A
Penicillium CECT20795(PDIP 74840)	T	T	P	F	D	M	M	L	V	N	R	V	S	R	F	H	V	A	Q	Q	A	I	R	S	A	A	K	A	N	-	-	-	-	E	K	V	R	I	Y	Q	Q	E	L	N	A	Q	L	E	G
Collimonas arenae(CAter282 2297)	T	T	P	F	D	M	V	V	L	N	E	L	D	R	F	H	L	F	A	D	V	V	D	R	L	P	-	-	-	-	-	-	-	-	Q	L	A	A	Q	A	T	Y	A	K	Q	F	V	R	D
Pantoea JKS000250(BY447 1998)	T	T	P	F	D	M	T	V	L	N	E	L	D	R	Y	H	L	A	Q	E	V	I	L	R	V	P	-	-	-	-	-	-	-	-	G	L	A	D	A	H	P	E	L	L	E	D	L	Q	Q
Burkholderia JKS000303(BX604 5059)	T	T	P	F	D	M	T	V	L	N	R	V	D	R	F	H	L	C	E	A	V	L	D	H	V	G	-	-	-	-	-	-	-	-	E	H	V	Q	P	G	A	H	F	R	Q	T	L	R	D
Neurospora ATCC24698(NCU06123)	D	T	P	L	E	L	A	I	R	N	G	T	D	R	F	S	L	A	M	A	A	I	D	H	M	T	G	-	-	-	-	-	-	-	I	L	G	N	R	G	A	A	A	R	E	Q	L	R	N
Rhizophagus DAOM181602(GLOIN 2v1537931)	T	T	P	F	K	M	L	T	A	N	G	T	S	R	Y	D	V	I	I	A	T	I	H	N	V	S	K	F	H	-	-	-	-	P	K	L	S	I	R	T	H	E	L	I	S	L	Y	K	H
PantoeaICBG 1758(C1Y41 03365)	T	T	P	F	D	M	T	V	L	N	R	L	D	R	Y	H	L	A	Q	A	A	L	L	H	V	P	-	-	-	-	-	-	-	-	G	V	A	E	D	H	P	D	L	L	D	D	L	Q	A
Rhynchosporium secalis(RSE6 07399)	D	T	P	L	E	L	A	I	R	N	Q	T	D	R	Y	S	L	A	M	D	A	I	D	R	N	S	-	-	-	-	-	-	-	-	T	L	H	N	K	G	A	A	V	R	E	K	L	M	N
Nostoc PCC 7120(alr1850)	A	S	A	G	E	L	M	A	F	N	G	L	T	A	E	A	L	T	K	R	A	I	E	L	V	H	-	-	-	-	-	-	-	-	-	-	-	-	-	-	-	-	-	-	-	-	-	-	-
Synechocystis PCC6803(slr0453)	-	-	-	-	-	-	-	-	-	-	-	-	-	-	-	-	-	-	-	-	-	-	-	-	-	-	-
Leptolyngbya(BST81 03000)	-	-	-	-	-	-	-	-	-	-	-	-	-	-	-	-	-	-	-	-	-	-	-	-	-	-	-
Methylococcus capsulatus(MAE 34870 )	-	-	-	-	-	-	-	-	-	-	-	-	-	-	-	-	-	-	-	-	-	-	-	-	-	-	-
Cyanothece PCC 7425(Cyan7425 1849 )	-	-	-	-	-	-	-	-	-	-	-	-	-	-	-	-	-	-	-	-	-	-	-	-	-	-	-
Microcystis NIES843(MAE 34870)	-	-	-	-	-	-	-	-	-	-	-	-	-	-	-	-	-	-	-	-	-	-	-	-	-	-	-
Calothrix NIES3974(NIES3974 07360)	-	-	-	-	-	-	-	-	-	-	-	-	-	-	-	-	-	-	-	-	-	-	-	-	-	-	-
Thermosynechococcus sBP-1(tll 1186)	-	-	-	-	-	-	-	-	-	-	-	-	-	-	-	-	-	-	-	-	-	-	-	-	-	-	-
Gloeothece PCC7424(PCC7424 3782)	-	-	-	-	-	-	-	-	-	-	-	-	-	-	-	-	-	-	-	-	-	-	-	-	-	-	-
Halothece PCC7418(PCC7418 2870)	-	-	-	-	-	-	-	-	-	-	-	-	-	-	-	-	-	-	-	-	-	-	-	-	-	-	-
Synechocystis PCC6803(sll0529)	-	-	-	-	-	-	-	-	-	-	-	-	-	-	-	-	-	-	-	-	-	-	-	-	-	-	-
Rippkaea PCC8801(PCC8801 1677)	-	-	-	-	-	-	-	-	-	-	-	-	-	-	-	-	-	-	-	-	-	-	-	-	-	-	-
Gloeothece PCC7424(PCC7424 3248)	-	-	-	-	-	-	-	-	-	-	-	-	-	-	-	-	-	-	-	-	-	-	-	-	-	-	-
Nostoc ATCC 29411(Nos7524 2031)	-	-	-	-	-	-	-	-	-	-	-	-	-	-	-	-	-	-	-	-	-	-	-	-	-	-	-
Synechococcus PCC 7942(Synpcc7942 2080)	-	-	-	-	-	-	-	-	-	-	-	-	-	-	-	-	-	-	-	-	-	-	-	-	-	-	-
Lactobacillus reuteri(HMPREF0538 20863)	-	-	-	-	-	-	-	-	-	-	-	-	-	-	-	-	-	-	-	-	-	-	-	-	-	-	-
Fusarium CS3096(FPSE 01703)	-	-	-	-	-	-	-	-	-	-	-	-	-	-	-	-	-	-	-	-	-	-	-	-	-	-	-
Schizosaccharomyces ATCC24843(SPBC24C6.09c)	L	-	-	-	-	-	-	-	-	-	-	-	-	-	-	-	-	-	-	-	-	-	-	-	-	-	-
Gloeobacter ATCC29082(glr0997)	-	-	-	-	-	-	-	-	-	-	-	-	-	-	-	-	-	-	-	-	-	-	-	-	-	-	-
Nostoc PCC7120(all2567)	-	-	-	-	-	-	-	-	-	-	-	-	-	-	-	-	-	-	-	-	-	-	-	-	-	-	-
Nostoc PCC7120(all1483)	-	-	-	-	-	-	-	-	-	-	-	-	-	-	-	-	-	-	-	-	-	-	-	-	-	-	-
Synechococcus ATCC27144(syc2013 c)	-	-	-	-	-	-	-	-	-	-	-	-	-	-	-	-	-	-	-	-	-	-	-	-	-	-	-
Rhizobium etli(BCL34 112167)	-	-	-	-	-	-	-	-	-	-	-	-	-	-	-	-	-	-	-	-	-	-	-	-	-	-	-
Blastopirellula marina(DSM3645 27618)	-	-	-	-	-	-	-	-	-	-	-	-	-	-	-	-	-	-	-	-	-	-	-	-	-	-	-
Marinobacter antarcticus(SAMN05216369 2468)	-	-	-	-	-	-	-	-	-	-	-	-	-	-	-	-	-	-	-	-	-	-	-	-	-	-	-
Leptolyngbya antarctica(DCF17 09245)	G	K	P	L	V	E	K	T	P	V	P	T	-	-	-	-	-	-	-	-	-	-	-	-	-	-	-
Thermosynechococcus CL 1(FFX45 10945)	-	-	-	-	-	-	-	-	-	-	-	-	-	-	-	-	-	-	-	-	-	-	-	-	-	-	-
Thermosynechococcus CL 1(FFX45 08400)	-	-	-	-	-	-	-	-	-	-	-	-	-	-	-	-	-	-	-	-	-	-	-	-	-	-	-
Pleurocapsa PCC 7327(Ple7327 2870)	-	-	-	-	-	-	-	-	-	-	-	-	-	-	-	-	-	-	-	-	-	-	-	-	-	-	-
Pleurocapsa PCC 7327(Ple7327 4268)	-	-	-	-	-	-	-	-	-	-	-	-	-	-	-	-	-	-	-	-	-	-	-	-	-	-	-
Oscillatoriales JSC 12(OsccyDRAFT 2409)	-	-	-	-	-	-	-	-	-	-	-	-	-	-	-	-	-	-	-	-	-	-	-	-	-	-	-
Oscillatoriales JSC 12(OsccyDRAFT 4499)	-	-	-	-	-	-	-	-	-	-	-	-	-	-	-	-	-	-	-	-	-	-	-	-	-	-	-
Oscillatoria PCC 6304(Oscil6304 5661)	-	-	-	-	-	-	-	-	-	-	-	-	-	-	-	-	-	-	-	-	-	-	-	-	-	-	-
Oscillatoria PCC 6304( Oscil6304 4532)	-	-	-	-	-	-	-	-	-	-	-	-	-	-	-	-	-	-	-	-	-	-	-	-	-	-	-
Aphanothece sacrum(AsFPU1 4117)	-	-	-	-	-	-	-	-	-	-	-	-	-	-	-	-	-	-	-	-	-	-	-	-	-	-	-
Aphanothece sacrum(AsFPU1 3012)	-	-	-	-	-	-	-	-	-	-	-	-	-	-	-	-	-	-	-	-	-	-	-	-	-	-	-
Rubidibacter lacunae(KR51 00005980)	-	-	-	-	-	-	-	-	-	-	-	-	-	-	-	-	-	-	-	-	-	-	-	-	-	-	-
Rubidibacter lacunae(KR51 00035150)	-	-	-	-	-	-	-	-	-	-	-	-	-	-	-	-	-	-	-	-	-	-	-	-	-	-	-
Microcoleus PCC 7113(Mic7113 0146)	P	E	T	P	S	E	T	K	S	T	D	A	A	D	E	G	G	T	V	R	S	G	A	P	A	K	K
Microcoleus PCC 7113(Mic7113 2977)	-	-	-	-	-	-	-	-	-	-	-	-	-	-	-	-	-	-	-	-	-	-	-	-	-	-	-
Bifidobacterium DSM 10140(Balat 0971)	T	S	M	L	S	A	T	A	A	T	A	G	D	N	E	-	-	-	-	-	-	-	-	-	-	-	-
Lactobacillus pentosus(KCA1)	-	-	-	-	-	-	-	-	-	-	-	-	-	-	-	-	-	-	-	-	-	-	-	-	-	-	-
cyanobacterium endosymbiont of Epithemia turgida(ETSB 0044)	-	-	-	-	-	-	-	-	-	-	-	-	-	-	-	-	-	-	-	-	-	-	-	-	-	-	-
Phaeodactylum tricornutum(PHATRDRAFT 36257)	-	-	-	-	-	-	-	-	-	-	-	-	-	-	-	-	-	-	-	-	-	-	-	-	-	-	-
Marinobacter adhaerens(HP15 3365)	-	-	-	-	-	-	-	-	-	-	-	-	-	-	-	-	-	-	-	-	-	-	-	-	-	-	-
Bradyrhizobiaceae bacterium(CFE29 01405)	-	-	-	-	-	-	-	-	-	-	-	-	-	-	-	-	-	-	-	-	-	-	-	-	-	-	-
Shewanella algae(BFS86 16920)	-	-	-	-	-	-	-	-	-	-	-	-	-	-	-	-	-	-	-	-	-	-	-	-	-	-	-
Clostridium acetobutylicum(CA C1343)	-	-	-	-	-	-	-	-	-	-	-	-	-	-	-	-	-	-	-	-	-	-	-	-	-	-	-
Pseudomonas putida ATCC700007(Pput 2459)	-	-	-	-	-	-	-	-	-	-	-	-	-	-	-	-	-	-	-	-	-	-	-	-	-	-	-
Nocardia farcinica IFM0152(NFA 13300)	-	-	-	-	-	-	-	-	-	-	-	-	-	-	-	-	-	-	-	-	-	-	-	-	-	-	-
Magnaporthe oryzae(OOW P131scaffold01659g7)	-	-	-	-	-	-	-	-	-	-	-	-	-	-	-	-	-	-	-	-	-	-	-	-	-	-	-
Penicillium CECT20795(PDIP 74840)	T	E	S	F	W	N	I	E	-	-	-	-	-	-	-	-	-	-	-	-	-	-	-	-	-	-	-
Collimonas arenae(CAter282 2297)	-	-	-	-	-	-	-	-	-	-	-	-	-	-	-	-	-	-	-	-	-	-	-	-	-	-	-
Pantoea JKS000250(BY447 1998)	A	P	D	-	-	-	-	-	-	-	-	-	-	-	-	-	-	-	-	-	-	-	-	-	-	-	-
Burkholderia JKS000303(BX604 5059)	N	P	M	P	-	-	-	-	-	-	-	-	-	-	-	-	-	-	-	-	-	-	-	-	-	-	-
Neurospora ATCC24698(NCU06123)	K	G	E	A	R	V	A	S	E	Q	H	L	H	-	-	-	-	-	-	-	-	-	-	-	-	-	-
Rhizophagus DAOM181602(GLOIN 2v1537931)	-	-	-	-	-	-	-	-	-	-	-	-	-	-	-	-	-	-	-	-	-	-	-	-	-	-	-
PantoeaICBG 1758(C1Y41 03365)	S	S	L	R	G	V	-	-	-	-	-	-	-	-	-	-	-	-	-	-	-	-	-	-	-	-	-
Rhynchosporium secalis(RSE6 07399)	-	-	-	-	-	-	-	-	-	-	-	-	-	-	-	-	-	-	-	-	-	-	-	-	-	-	-
Nostoc PCC 7120(alr1850)	-	-	-	-	-	-	-	-	-	-	-	-	-	-	-	-	-	-	-	-	-	-	-	-	-	-	-
[truncated: 31 more columns]
