# Supplementary material for: A new insight into role of phosphoketolase pathway in Synechocystis sp. PCC 6803
Source: Sci Rep. 2020 Dec 16;10:22018. doi: 10.1038/s41598-020-78475-z (PMC7744508; doi:10.1038/s41598-020-78475-z)
Supplement: Supplementary file 4 — Supplementary Information 4. [file 41598_2020_78475_MOESM4_ESM.xlsx]

## Sheet: Legend
Supplementary Info File
A new insight into role of phosphoketolase pathway in Synechocystis sp. PCC 6803
Anushree Bachhar, Jiri Jablonsky
A summary of the Vmax values estimated for Synechocystis 6803 cells grown in HC-auto together with weight factors (fold mRNA changes) after shifting from HC-auto to AC-auto and AC-auto to AC-mixo.
Legend:
Vm HC indicates the Vmax, kf indicates the rate constant, estimated for HC-auto. WF indicates a weight factor (fold mRNA change) for particular shift between two growth conditions, multiplying Vm to transfering the change in gene expression into kinetic parameter. RuBP – ribulose 1,5-bisphospate, 3PGA – 3-phosphoglycerate, BPGA – 1,3-bisphosphoglycerate, GAP – glyceraldehyde-3-phosphate, DHAP – d…
Data source:
1) Hackenberg, C. et al. Low-carbon acclimation in carboxysome-less and photorespiratory mutants of the cyanobacterium Synechocystis sp. strain PCC 6803. Microbiol. Read. Engl. 158, 398–413 (2012).
2) Yoshikawa, K. et al. Integrated transcriptomic and metabolomic analysis of the central metabolism of Synechocystis sp. PCC 6803 under different trophic conditions. Biotechnol. J. 8, 571–580 (2013).

## Sheet: Parameters
model ID	reaction	kf HC-auto	kf AC-auto	kf AC-mixo	enzyme
Light_1	ADP + Pi → ATP	0.16	0.25	0.325	ATP synthase
Light_2	NADPp → NADPH	0.58	0.21	0.21	simplified reaction
CO2 import	extCO2 → CO2	1.9	0.141	0.119	simplified carboxysome
glucose import	ext(C6H12O6) → (C6H12O6)	0	0	0.006	simplified glucose import
model ID	reaction	Vm HC-auto	WF HC-auto →AC-auto1	WF AC-auto→AC-mixo2	enzyme
CC_1	RuBP + CO2 → 2*3PGA	0.991	0.9606	1	RuBisCO
CC_2	3PGA + ATP → BPGA + ADP	2.005	0.86	0.91	phosphoglycerate kinase
CC_3	BPGA + NADPH ↔ GAP + NADPp + Pi	0.536	0.79	0.8	glyceraldehyde 3-phosphate dehydrogenase
CC_4	GAP ↔ DHAP	0.1052	0.746	1.61	triose phosphate isomerase
CC_5a	GAP + DHAP ↔ FBP	1.98	1.36	0.97	aldolase
CC_5b	GAP + DHAP ↔ FBP	1.62	2.26	0.74	aldolase
CC_6	FBP → F6P + Pi	1.45	1.19	0.4	fructose-1,6-bisphosphatase
CC_7	F6P + GAP ↔ E4P + Xu5P	1.888	0.93	1.12	transketolase
CC_8a	DHAP + E4P ↔ SBP	1.74	1.36	0.97	aldolase
CC_8b	DHAP + E4P ↔ SBP	0.97	2.26	0.74	aldolase
CC_9	SBP → S7P + Pi	2.078	0.875	1.09	sedoheptulose-1,7 bisphosphatase
CC_10	S7P + GAP ↔ Ri5P + Xu5P	0.463	1.19	1.12	transketolase
CC_11	Ri5P ↔ Ru5P	1.1	0.96	3.2	phosphopentose isomerase
CC_12	Xu5P ↔ Ru5P	0.533	0.88	0.63	phosphopentose epimerase
CC_13	Ru5P + ATP → RuBP + ADP	0.43	0.99	0.98	phosphoribulokinase
GL_1a	F6P → FBP	2.197	0.87	1.97	phosphofructokinase
GL_1b	F6P → FBP	0.177	1.11	1.48	phosphofructokinase
GL_2	GAP + NADPp + Pi ↔ BPGA + NADPH	1.364	0.79	5.23	glyceraldehyde 3-phosphate dehydrogenase
GL_3a	3PGA ↔ 2PGA	0.24	1.12	0.99	phosphoglycerate mutase
GL_3b	3PGA ↔ 2PGA	0.71	1.17	1.53	phosphoglycerate mutase
GL_3c	3PGA ↔ 2PGA	0.027	0.78	0.96	phosphoglycerate mutase
GL_4	2PGA ↔ PEP	0.82	1.004	1.2	enolase
PP_1	RuBP + O2 → 2PG + 3PGA	0.009	1	1	RuBisCO
PP_2a	2PG → GCA	0.0007	0.84	1.12	phosphoglycolate phosphatase
PP_2b	2PG → GCA	0.0005	0.78	0.76	phosphoglycolate phosphatase
PP_2c	2PG → GCA	0.001	1.003	1.41	phosphoglycolate phosphatase
PP_3	GCA → GOA	0.0042	1.66	0.74	glycolate oxidase
PP_4	GOA + SER ↔ HPR + GLY	0.43	0.82	1.08	serineglyoxylate transaminase
PP_5	2*GLY → SER	0.002	0.82	1.08	serine hydroxymethyltransferase
PP_6	HPR → GCEA	0.004	1.25	1.32	hydroxypyruvate reductase
PP_7	GCEA + ATP → 2PGA + ADP	0.013	0.86	0.91	glycerate kinase
OX_1	GOA → OXA	0.12	1.3	1.06	glyoxylate oxidase
GC_1	GOA → TSA	0.01	1	1	tartronate semialdehyde synthase
GC_2	TSA → GCEA	0.1	1	1	tartronate semialdehyde reductase
GSM_1	3PGA → SER	0.0008	0.82	1.08	simplified phosphoserine transaminase
GSM_2	GOA ↔ GLY	0.0002	1.1	1.27	glycine transaminase
GPI	F6P ↔ G6P	0.99	0.63	1.45	glucose-6-phosphate isomerase
OPP_1	G6P → P6G	0.54	0.08	1.25	glucose-6-phosphate dehydrogenase
OPP_2	P6G + NADPp → Ru5P + NADPH	0.3	0.07	1.27	phosphogluconate dehydrogenase
PKET1a	F6P → E4P + AceP	1.9031	1.35	0.73	phosphoketolase
PKET1b	Xu5P → GAP + AceP	0.07516	1.1	0.82	phosphoketolase
PKET2a	F6P → E4P + AceP	0.000538	1.35	0.73	phosphoketolase
PKET2b	Xu5P → GAP + AceP	0.411	1.1	0.82	phosphoketolase
GLY_ED	P6G ↔ GAP + PYR	0.003	NA	NA	simplified ED pathway (EDD+EDA)
Sink_X	DHAP, E4P, Ri5P, PYR, PPE, AceP, SER ... → Sink	0 - 0.03	NA	NA	sum of sinks for biomass production estimate
